# Supplementary material for: Molecular design of a therapeutic LSD analogue with reduced hallucinogenic potential
Source: Proc Natl Acad Sci U S A. 2025 Apr 14;122(16):e2416106122. doi: 10.1073/pnas.2416106122 (PMC12037037; doi:10.1073/pnas.2416106122)
Supplement: Supplementary file 2 — Dataset S01 (XLSX) [file pnas.2416106122.sd01.xlsx]

## Sheet: Sheet1
Receptor	Ki of LSD ( nM)	Radioligand	Species	Title of the Reference
5-HT1A (h) (agonist radioligand)	1.1	8-OH-DPAT	Human cloned	Lysergamides of isomeric 2,4-dimethylazetidines map the binding orientation of the diethylamide moiety in the potent hallucinogenic agent N,N-diethyllysergamide (LSD)
5-HT1B (h) (antagonist radioligand)	170	5-HT	Rat cortex	Pharmacological Differentiation and Characterization of 5-HT1A, 5-HT1B, and 5-HT1C Binding Sites in Rat Frontal Cortex
5-HT2A (h) (antagonist radioligand)	0.475	ketanserin	Human cloned	Mefloquine and psychotomimetics share neurotransmitter receptor and transporter interactions in vitro
5-HT2B (h) (agonist radioligand)	0.977	5-HT	Human cloned	Pharmacological characterisation of the agonist radioligand binding site of 5-HT(2A), 5-HT(2B) and 5-HT(2C) receptors
5-HT5a (h) (agonist radioligand)	9	LSD	Rat cloned	Lysergamides of isomeric 2,4-dimethylazetidines map the binding orientation of the diethylamide moiety in the potent hallucinogenic agent N,N-diethyllysergamide (LSD)
5-HT6 (h) (agonist radioligand)	16.59	5-HT	Rat cloned	Functional and radioligand binding characterization of rat 5-HT6 receptors stably expressed in HEK293 cells
5-HT7 (h) (agonist radioligand)	199.52	5-HT	Rat cloned	Molecular biology of 5-HT receptors
alpha 1 (non-selective) (antagonist radioligand)	670	prazosin	Human cloned	Receptor interaction profiles of novel N-2-methoxybenzyl (NBOMe) derivatives of 2,5-dimethoxy-substituted phenethylamines (2C drugs)
alpha 2 (non-selective) (antagonist radioligand)	12	Rauwolscine	Human cloned	Receptor interaction profiles of novel N-2-methoxybenzyl (NBOMe) derivatives of 2,5-dimethoxy-substituted phenethylamines (2C drugs)
beta 1 (h) (agonist radioligand)	140	125I-pindolol	Rat cloned	Lysergamides of isomeric 2,4-dimethylazetidines map the binding orientation of the diethylamide moiety in the potent hallucinogenic agent N,N-diethyllysergamide (LSD)
beta 2 (h) (antagonist radioligand)	740	125I-pindolol	Rat cloned	Lysergamides of isomeric 2,4-dimethylazetidines map the binding orientation of the diethylamide moiety in the potent hallucinogenic agent N,N-diethyllysergamide (LSD)
D1 (h) (antagonist radioligand)	273	SCH 23390	Human cloned	Mefloquine and psychotomimetics share neurotransmitter receptor and transporter interactions in vitro
D2S (h) (antagonist radioligand)	38	[3H]YM-09151-2	Human cloned	Mefloquine and psychotomimetics share neurotransmitter receptor and transporter interactions in vitro
H1 (h) (antagonist radioligand)	1100	pyrilamine	Human cloned	Receptor interaction profiles of novel N-2-methoxybenzyl (NBOMe) derivatives of 2,5-dimethoxy-substituted phenethylamines (2C drugs)
