# Supplementary material for: Molecular design of a therapeutic LSD analogue with reduced hallucinogenic potential
Source: Proc Natl Acad Sci U S A. 2025 Apr 14;122(16):e2416106122. doi: 10.1073/pnas.2416106122 (PMC12037037; doi:10.1073/pnas.2416106122)
Supplement: Supplementary file 3 — Dataset S02 (CSV) [file pnas.2416106122.sd02.csv]

ensembl_id	baseMean	Gene.name	Gene.type	Chromosome.scaffold.name	log2FoldChange_LSD	lfcSE_LSD	stat_LSD	pvalue_LSD	lFDR_LSD	log2FoldChange_JRT	lfcSE_JRT	stat_JRT	pvalue_JRT	lFDR_JRT
ENSMUSG00000000001	992.6115705	Gnai3	protein_coding	3	-0.072441458	0.048064784	-1.507162877	0.131768913	0.946986173	-0.046953557	0.045788404	-1.025446466	0.305152573	1
ENSMUSG00000000028	43.88839317	Cdc45	protein_coding	16	0.156885422	0.197964092	0.792494337	0.428072493	1	0.174560742	0.189673099	0.920324195	0.357403369	1
ENSMUSG00000000037	31.3292614	Scml2	protein_coding	X	-0.035446405	0.231211688	-0.153307149	0.878156063	1	0.237819766	0.218701152	1.087418895	0.276851724	1
ENSMUSG00000000056	1805.639463	Narf	protein_coding	11	0.026996072	0.041465951	0.651041898	0.515019441	1	0.041520404	0.039611049	1.048202598	0.294545274	1
ENSMUSG00000000058	1586.875221	Cav2	protein_coding	6	-0.062416158	0.045410362	-1.374491524	0.16928914	0.963008444	-0.008108588	0.043262072	-0.18742949	0.851323903	1
ENSMUSG00000000078	2055.431452	Klf6	protein_coding	13	-0.010517758	0.045437367	-0.231478154	0.816943355	1	-0.031269924	0.043462994	-0.719460882	0.471856996	1
ENSMUSG00000000085	1613.070453	Scmh1	protein_coding	4	0.027345766	0.02796644	0.977806457	0.328170057	0.969921533	-0.00253398	0.02668747	-0.094950193	0.924354389	1
ENSMUSG00000000088	2091.431305	Cox5a	protein_coding	9	-0.019280173	0.035673049	-0.54046889	0.58887371	1	-0.024267853	0.034095765	-0.711755645	0.476616103	1
ENSMUSG00000000093	114.456422	Tbx2	protein_coding	11	0.045829053	0.139882877	0.327624468	0.743195619	1	0.078177698	0.134613845	0.580755252	0.561405418	1
ENSMUSG00000000120	38.38124945	Ngfr	protein_coding	11	0.095510541	0.221401159	0.431391332	0.666183851	1	0.250520245	0.212624126	1.178230568	0.238704699	1
ENSMUSG00000000125	44.10086969	Wnt3	protein_coding	11	0.022291941	0.21459748	0.103877927	0.917266224	1	0.020342225	0.205227569	0.099120332	0.921042729	1
ENSMUSG00000000126	876.8621126	Wnt9a	protein_coding	11	0.0892805	0.060680374	1.471324171	0.141203469	0.95119508	0.009376651	0.05811141	0.161356451	0.871812665	1
ENSMUSG00000000127	505.9191148	Fer	protein_coding	17	-0.070566273	0.055524332	-1.270907204	0.203761663	0.969724524	-0.068672065	0.052990996	-1.295919493	0.195003223	1
ENSMUSG00000000131	3779.804367	Xpo6	protein_coding	7	-0.016418115	0.030129661	-0.544915353	0.585811737	1	0.025449416	0.028726476	0.885921985	0.375659568	1
ENSMUSG00000000134	1561.553175	Tfe3	protein_coding	X	-0.045696292	0.038220281	-1.195603259	0.231851419	0.969921533	0.010931013	0.036514472	0.299361112	0.76466453	1
ENSMUSG00000000142	1081.133793	Axin2	protein_coding	11	-0.021530133	0.041671717	-0.516660563	0.60539313	1	-0.014544254	0.04001568	-0.363463862	0.716258403	1
ENSMUSG00000000148	950.2020505	Brat1	protein_coding	5	0.033208338	0.048273202	0.687924906	0.491500071	1	0.026517225	0.046095345	0.575269044	0.565109354	1
ENSMUSG00000000149	2521.442147	Gna12	protein_coding	5	-0.061088475	0.042291029	-1.444478345	0.148604467	0.954587795	-0.033958592	0.040429596	-0.839943885	0.40093985	1
ENSMUSG00000000167	67.85315031	Pih1d2	protein_coding	9	-0.360325277	0.168636815	-2.13669404	0.032622885	0.92463953	-0.191392851	0.159977753	-1.196371663	0.231551555	1
ENSMUSG00000000168	3731.260601	Dlat	protein_coding	9	0.002495516	0.023252108	0.107324307	0.914531702	1	-7.69E-05	0.022184418	-0.00346535	0.997235056	1
ENSMUSG00000000171	1948.014156	Sdhd	protein_coding	9	0.004321223	0.030953588	0.139603305	0.88897343	1	0.00776358	0.029677714	0.261596297	0.7936327	1
ENSMUSG00000000182	22.59397928	Fgf23	protein_coding	6	-0.437919791	0.253644686	-1.726508835	0.084255911	0.94452329	-0.087835859	0.240579638	-0.365100971	0.715036036	1
ENSMUSG00000000184	2278.649495	Ccnd2	protein_coding	6	0.042404044	0.039145958	1.083229185	0.278706709	0.969921533	0.077058005	0.037353929	2.062915676	0.039120641	1
ENSMUSG00000000194	1929.472084	Gpr107	protein_coding	2	0.009077711	0.030554194	0.297101958	0.766388669	1	0.024620411	0.029181402	0.843702131	0.398835877	1
ENSMUSG00000000197	4337.071492	Nalcn	protein_coding	14	-0.006837136	0.041833333	-0.163437526	0.870173959	1	0.000568799	0.039927911	0.014245642	0.988634007	1
ENSMUSG00000000202	951.3099271	Btbd17	protein_coding	11	0.083664782	0.059294699	1.410999345	0.158244807	0.958805112	0.01586699	0.056779681	0.279448381	0.779900747	1
ENSMUSG00000000214	57.82396334	Th	protein_coding	7	0.058055631	0.269285672	0.215591239	0.829306386	1	0.011746612	0.257008436	0.045705162	0.963545249	1
ENSMUSG00000000223	4175.127862	Drp2	protein_coding	X	0.019780309	0.029150888	0.678549109	0.497423597	1	0.022118	0.027835509	0.794596571	0.426848213	1
ENSMUSG00000000247	3175.835773	Lhx2	protein_coding	2	0.018330259	0.039364566	0.465653776	0.641463344	1	0.029436058	0.037641363	0.782013604	0.434206579	1
ENSMUSG00000000253	1091.512433	Gmpr	protein_coding	13	0.026839825	0.045391942	0.591290521	0.55432578	1	-0.006869504	0.043405379	-0.158263887	0.874248864	1
ENSMUSG00000000263	16.64326941	Glra1	protein_coding	11	-0.251097753	0.306719435	-0.818656155	0.412982619	0.99855259	-0.179552239	0.292847595	-0.613125196	0.539793561	1
ENSMUSG00000000266	939.9739828	Mid2	protein_coding	X	0.030643286	0.043807666	0.699495977	0.484242126	1	0.053466837	0.041515972	1.287861853	0.197794057	1
ENSMUSG00000000275	280.90828	Trim25	protein_coding	11	-0.026672277	0.078916326	-0.337981743	0.735376946	1	-0.020471194	0.075705562	-0.270405411	0.786848378	1
ENSMUSG00000000276	4381.892391	Dgke	protein_coding	11	0.039521591	0.027232964	1.451240881	0.146712797	0.953725714	0.016678019	0.025981325	0.641923335	0.520922962	1
ENSMUSG00000000278	493.4775221	Scpep1	protein_coding	11	0.105352605	0.062386979	1.688695426	0.091277813	0.94452329	0.121481681	0.059585788	2.038769389	0.041473049	1
ENSMUSG00000000282	2101.909921	Mnt	protein_coding	11	0.027354193	0.038443145	0.711549296	0.476743914	1	-0.025875104	0.036799809	-0.70313147	0.481973822	1
ENSMUSG00000000290	177.6439506	Itgb2	protein_coding	10	-0.012026704	0.099250538	-0.121175207	0.903552261	1	0.128767514	0.094983991	1.355675975	0.175202287	1
ENSMUSG00000000295	241.3782525	Hddc2	protein_coding	10	-0.009891731	0.082059246	-0.120543777	0.904052404	1	-0.134742892	0.078540981	-1.715574359	0.086239975	1
ENSMUSG00000000296	553.8586438	Tpd52l1	protein_coding	10	0.090679	0.049576746	1.829063176	0.067390145	0.94452329	0.044205417	0.047258774	0.935390681	0.349586998	1
ENSMUSG00000000301	56.90728816	Pemt	protein_coding	11	0.120182899	0.166888732	0.720137884	0.471440104	1	0.208390487	0.158556724	1.314296116	0.188746574	1
ENSMUSG00000000303	52.85695736	Cdh1	protein_coding	8	0.151370598	0.311772021	0.48551694	0.627309699	1	-0.19973767	0.302618894	-0.6600304	0.509234321	1
ENSMUSG00000000305	1038.130963	Cdh4	protein_coding	2	-0.066168642	0.052197932	-1.267648716	0.204923427	0.969780405	-0.063190752	0.049903905	-1.266248649	0.205424075	1
ENSMUSG00000000308	6129.661263	Ckmt1	protein_coding	2	0.046362053	0.026388539	1.756901076	0.078934672	0.94452329	-0.000932777	0.025200668	-0.037013992	0.970473849	1
ENSMUSG00000000317	84.91803888	Bcl6b	protein_coding	11	-0.011455996	0.151837597	-0.075449011	0.939857465	1	-0.072215302	0.145484955	-0.496376423	0.619628856	1
ENSMUSG00000000318	21.75343018	Clec10a	protein_coding	11	0.01983703	0.257438886	0.077055299	0.938579553	1	0.0018923	0.251986217	0.007509539	0.994008311	1
ENSMUSG00000000320	34.60275285	Alox12	protein_coding	11	-0.317171713	0.199713939	-1.588130074	0.112256929	0.94452329	-0.215017135	0.191146885	-1.124879096	0.260640271	1
ENSMUSG00000000326	2515.45819	Comt	protein_coding	16	-0.022319047	0.030930373	-0.721589981	0.470546601	1	-0.039053719	0.029595866	-1.319566684	0.186979732	1
ENSMUSG00000000339	1477.302747	Rtca	protein_coding	3	-0.019633309	0.035028082	-0.560501987	0.575137085	1	0.005850365	0.033489557	0.174692212	0.861321488	1
ENSMUSG00000000340	607.2131101	Dbt	protein_coding	3	0.013542916	0.0514619	0.263163943	0.792424221	1	0.068277438	0.048903687	1.396161354	0.162665911	1
ENSMUSG00000000346	4040.084153	Dazap2	protein_coding	15	-0.008824391	0.027768402	-0.317785322	0.750647785	1	0.013639723	0.026482717	0.51504245	0.606523357	1
ENSMUSG00000000355	1072.765267	Mcts1	protein_coding	X	-0.010446929	0.045301017	-0.230611352	0.817616747	1	0.003275352	0.043095928	0.076001425	0.939417964	1
ENSMUSG00000000359	17.69318686	Rem1	protein_coding	2	-0.576215565	0.295893166	-1.947377067	0.051489545	0.942593683	-0.33847073	0.279173556	-1.212402543	0.225358328	1
ENSMUSG00000000365	32.99295681	Rnf17	protein_coding	14	0.072748929	0.341052159	0.213307341	0.831087248	1	0.071329376	0.325511471	0.219130145	0.826548669	1
ENSMUSG00000000374	4390.384444	Trappc10	protein_coding	10	-0.015645483	0.026072779	-0.600069628	0.548459833	1	0.005052922	0.024874301	0.203138254	0.839026972	1
ENSMUSG00000000378	1257.69566	Ccm2	protein_coding	11	0.049097444	0.043266412	1.13477039	0.256471536	0.969921533	0.048675973	0.041327029	1.177824147	0.23886672	1
ENSMUSG00000000384	1169.112904	Tbrg4	protein_coding	11	-0.055274336	0.037351547	-1.479840585	0.138915795	0.950149038	-0.000692576	0.035575523	-0.019467773	0.984467945	1
ENSMUSG00000000392	130.2466212	Fap	protein_coding	2	0.004280659	0.113294335	0.037783524	0.969860281	1	0.035471548	0.107325325	0.330504917	0.741018478	1
ENSMUSG00000000399	2346.965362	Ndufa9	protein_coding	6	0.009700265	0.028355895	0.342089901	0.732283238	1	0.004961047	0.02704962	0.183405416	0.854479926	1
ENSMUSG00000000402	54.17653306	Egfl6	protein_coding	X	-0.109550086	0.187801462	-0.583329249	0.559671676	1	-0.139186975	0.179855999	-0.773880079	0.439001711	1
ENSMUSG00000000409	35.58057798	Lck	protein_coding	4	-0.048340461	0.198404714	-0.243645727	0.80750521	1	-0.236202012	0.191244248	-1.235080343	0.216800604	1
ENSMUSG00000000416	4610.804743	Cttnbp2	protein_coding	6	0.081450987	0.036161088	2.25244849	0.024293944	0.919168599	0.035566764	0.034536419	1.029833584	0.303088133	1
ENSMUSG00000000420	1711.460337	Galnt1	protein_coding	18	-0.076321411	0.03994373	-1.910723164	0.056040166	0.944029686	-0.037650318	0.038046556	-0.989585431	0.322376794	1
ENSMUSG00000000439	749.0344001	Mkrn2	protein_coding	6	-0.02567772	0.049532412	-0.518402369	0.604177562	1	-0.022746357	0.047206745	-0.481845489	0.629915712	1
ENSMUSG00000000440	205.8994068	Pparg	protein_coding	6	-0.024343183	0.087409892	-0.278494602	0.780632708	1	-0.027980891	0.083724537	-0.334201806	0.738227281	1
ENSMUSG00000000441	1039.116704	Raf1	protein_coding	6	-0.009892862	0.042425907	-0.233179741	0.815621837	1	0.063657971	0.040325325	1.578610258	0.11442548	1
ENSMUSG00000000486	49.56994481	Septin1	protein_coding	7	0.057897691	0.167729241	0.345185435	0.729954968	1	0.2451418	0.161680764	1.516208817	0.129466559	1
ENSMUSG00000000489	1370.359321	Pdgfb	protein_coding	15	-0.079805189	0.043389186	-1.839287552	0.065872903	0.94452329	-0.014284311	0.041474551	-0.344411459	0.730536872	1
ENSMUSG00000000530	539.044789	Acvrl1	protein_coding	15	-0.018569088	0.067106968	-0.276708795	0.782003718	1	-0.007052961	0.064332601	-0.109632763	0.912700626	1
ENSMUSG00000000531	2004.33382	Tamalin	protein_coding	15	-0.036568521	0.044554843	-0.820753012	0.411786968	0.998122691	-0.016904227	0.042706679	-0.395821618	0.692236628	1
ENSMUSG00000000532	6298.379223	Acvr1b	protein_coding	15	0.061696441	0.02826448	2.18282595	0.02904863	0.92064497	0.040545541	0.02700322	1.501507641	0.133224312	1
ENSMUSG00000000538	12611.3231	Tom1l2	protein_coding	11	-0.004116858	0.017368276	-0.237033184	0.812631047	1	-0.013255103	0.016606336	-0.798195544	0.424757023	1
ENSMUSG00000000552	3125.854265	Zfp385a	protein_coding	15	0.002581842	0.0295773	0.087291345	0.930439934	1	0.024185803	0.028322203	0.853952048	0.393131559	1
ENSMUSG00000000555	112.2837056	Itga5	protein_coding	15	-0.103182037	0.118132188	-0.873445573	0.38242026	0.986611846	-0.174550455	0.114007583	-1.531042504	0.125758888	1
ENSMUSG00000000560	2233.183682	Gabra2	protein_coding	5	0.067622788	0.041834054	1.616453145	0.105996376	0.94452329	0.029788006	0.039912541	0.74633198	0.455466897	1
ENSMUSG00000000561	948.5726401	Wdr77	protein_coding	3	-0.071433625	0.042566924	-1.678148619	0.093318089	0.94452329	-0.074093722	0.040488105	-1.830012106	0.067248129	1
ENSMUSG00000000562	20.99091056	Adora3	protein_coding	3	0.058532777	0.246703596	0.237259523	0.812455462	1	0.38386993	0.22956997	1.672126061	0.094499467	1
ENSMUSG00000000563	6322.800902	Atp5pb	protein_coding	3	-0.035931793	0.023679746	-1.517406155	0.129164171	0.945895256	-0.03305026	0.022604702	-1.462096711	0.14371471	1
ENSMUSG00000000567	1343.426204	Sox9	protein_coding	11	0.053409345	0.057195555	0.933802373	0.350405845	0.974530742	-0.019029313	0.05469233	-0.347933842	0.727889869	1
ENSMUSG00000000568	4957.71678	Hnrnpd	protein_coding	5	-0.036051768	0.024316421	-1.482609954	0.138178071	0.949813967	-0.023124121	0.023212016	-0.996213395	0.319146473	1
ENSMUSG00000000579	38.40031387	Dynlt1c	protein_coding	17	-0.112468221	0.196149803	-0.573379221	0.566387956	1	-0.090997496	0.186880425	-0.486928985	0.626308658	1
ENSMUSG00000000581	946.5345522	C1d	protein_coding	11	-0.013587471	0.03971371	-0.342135533	0.732248898	1	-0.011787404	0.037771539	-0.312071055	0.754986523	1
ENSMUSG00000000594	1912.645272	Gm2a	protein_coding	11	0.024667176	0.037946785	0.650046521	0.515662172	1	0.030276593	0.036322264	0.833554671	0.404531978	1
ENSMUSG00000000600	2002.708829	Krit1	protein_coding	5	0.082520244	0.041421811	1.992193025	0.046349883	0.939580293	-0.00109263	0.039549655	-0.027626786	0.977959818	1
ENSMUSG00000000605	7698.346815	Clcn4	protein_coding	7	-0.029540466	0.019929509	-1.482247535	0.138274443	0.949857659	0.016535218	0.019000355	0.870258371	0.384159223	1
ENSMUSG00000000627	2539.819144	Sema4f	protein_coding	6	0.044585376	0.033109704	1.346595415	0.178110572	0.965689782	0.06699082	0.03164105	2.117212294	0.034241835	1
ENSMUSG00000000628	150.6646417	Hk2	protein_coding	6	-0.05640627	0.101680651	-0.554739467	0.579072877	1	0.015513787	0.097181572	0.159637124	0.873166933	1
ENSMUSG00000000631	9422.360133	Myo18a	protein_coding	11	0.011020975	0.023045609	0.47822452	0.632490412	1	0.00037883	0.0220546	0.017176929	0.986295468	1
ENSMUSG00000000632	6485.606353	Sez6	protein_coding	11	-0.023757043	0.036473181	-0.651356488	0.514816392	1	-0.027816187	0.034845598	-0.798269763	0.424713961	1
ENSMUSG00000000682	36.01420782	Cd52	protein_coding	4	0.09821896	0.204427575	0.480458473	0.630901425	1	-0.07693416	0.198464313	-0.387647328	0.69827704	1
ENSMUSG00000000693	124.8595549	Loxl3	protein_coding	6	0.080999372	0.118230772	0.685095522	0.493283646	1	0.117621396	0.113918752	1.032502503	0.301836776	1
ENSMUSG00000000708	661.4951644	Kat2b	protein_coding	17	-0.057639714	0.055361288	-1.041155573	0.297803351	0.969921533	-0.084020077	0.052744745	-1.59295637	0.111169979	1
ENSMUSG00000000711	5378.76142	Rab5b	protein_coding	10	-0.016857662	0.023456369	-0.718681629	0.472337105	1	0.013687724	0.02242467	0.610386852	0.541605575	1
ENSMUSG00000000732	106.4484433	Icosl	protein_coding	10	0.113499163	0.129190588	0.878540495	0.379650472	0.985491385	0.120282821	0.124529346	0.965899401	0.334094522	1
ENSMUSG00000000738	2107.025828	Spg7	protein_coding	8	0.008005637	0.031865171	0.251234699	0.801632658	1	-0.008398827	0.030514523	-0.275240331	0.783131603	1
ENSMUSG00000000740	7411.262021	Rpl13	protein_coding	8	-0.014751023	0.028120506	-0.524564621	0.599885887	1	0.002993488	0.02694724	0.111087002	0.911547356	1
ENSMUSG00000000743	3286.735685	Chmp1a	protein_coding	8	-0.014996049	0.029046867	-0.516270787	0.605665297	1	-0.017903081	0.0277971	-0.64406293	0.519534628	1
ENSMUSG00000000751	1374.611575	Rpa1	protein_coding	11	0.031973891	0.038720856	0.825753712	0.408943817	0.997082845	0.031114943	0.036955167	0.841964618	0.399807759	1
ENSMUSG00000000753	244.9529029	Serpinf1	protein_coding	11	0.108064074	0.091054732	1.186803496	0.23530514	0.969921533	-0.048811396	0.088120284	-0.553917825	0.579635085	1
ENSMUSG00000000759	1494.004629	Tubgcp3	protein_coding	8	0.032314701	0.034428276	0.938609329	0.347931361	0.973725292	0.02355092	0.03284369	0.717060734	0.473336623	1
ENSMUSG00000000766	46.24756759	Oprm1	protein_coding	10	-0.009456061	0.153521151	-0.061594516	0.950885745	1	-0.284733885	0.146526812	-1.943220368	0.051989538	1
ENSMUSG00000000776	606.5620656	Polr3d	protein_coding	14	0.100348478	0.049494117	2.027482955	0.042613046	0.936365048	0.04698373	0.047677552	0.985447613	0.324404252	1
ENSMUSG00000000782	170.9274453	Tcf7	protein_coding	11	0.000901183	0.094407725	0.00954565	0.992383789	1	0.098033913	0.090549557	1.082654805	0.278961672	1
ENSMUSG00000000787	9346.886085	Ddx3x	protein_coding	X	-0.037937009	0.026462382	-1.433620325	0.15168064	0.955971313	-0.038114033	0.025285366	-1.507355429	0.131719577	1
ENSMUSG00000000791	21.07582339	Il12rb1	protein_coding	8	0.475383064	0.256147444	1.855896187	0.063468357	0.94452329	0.245123568	0.247008635	0.992368418	0.321017839	1
ENSMUSG00000000792	695.6703266	Slc5a5	protein_coding	8	0.026929624	0.064188231	0.419541459	0.674820462	1	0.017179084	0.061415486	0.279719093	0.779693029	1
ENSMUSG00000000794	662.8114097	Kcnn3	protein_coding	3	-0.018236765	0.066619541	-0.273744989	0.784280601	1	0.043262664	0.063566591	0.680588084	0.496132169	1
ENSMUSG00000000804	7300.845303	Usp32	protein_coding	11	-0.001805129	0.022641625	-0.079726116	0.936455088	1	-0.042971851	0.02158874	-1.990475189	0.046538614	1
ENSMUSG00000000805	1014.288594	Car4	protein_coding	11	-0.057255417	0.058951155	-0.971234864	0.331431336	0.969921533	0.097863168	0.056264775	1.739332776	0.081976245	1
ENSMUSG00000000811	173.1458283	Txnrd3	protein_coding	6	-0.05283145	0.090623829	-0.58297526	0.559909955	1	0.119358824	0.086599751	1.378281386	0.168116428	1
ENSMUSG00000000823	3040.663649	Zfp512b	protein_coding	2	-0.085835978	0.029264256	-2.933133805	0.003355592	0.739342831	-0.069650636	0.028009565	-2.486673232	0.012894377	1
ENSMUSG00000000826	16208.77087	Dnajc5	protein_coding	2	0.005601515	0.016798922	0.333444913	0.738798465	1	-0.011581474	0.01603866	-0.722097356	0.470234623	1
ENSMUSG00000000827	1362.155986	Tpd52l2	protein_coding	2	0.000270859	0.033779531	0.008018448	0.993602273	1	-0.042324483	0.032322655	-1.309437095	0.190386333	1
ENSMUSG00000000838	2974.068045	Fmr1	protein_coding	X	0.015558858	0.026828294	0.579942149	0.561953631	1	-0.014065876	0.025567869	-0.550138767	0.582224199	1
ENSMUSG00000000861	3282.396115	Bcl11a	protein_coding	11	0.018829914	0.031328037	0.601056297	0.54780249	1	0.063996839	0.029891268	2.140987769	0.032275024	1
ENSMUSG00000000869	296.8813312	Il4	protein_coding	11	-0.073808893	0.069641396	-1.059842227	0.289216382	0.969921533	-0.032904429	0.066153722	-0.497393463	0.618911615	1
ENSMUSG00000000876	558.9413413	Pxmp4	protein_coding	2	0.01407976	0.062844821	0.224040101	0.8227261	1	-0.049170958	0.060160188	-0.817333853	0.413737666	1
ENSMUSG00000000881	7574.605434	Dlg3	protein_coding	X	0.041646591	0.025054708	1.662226179	0.096467433	0.94452329	0.021697454	0.023959376	0.905593466	0.365151068	1
ENSMUSG00000000884	109.0091619	Gnb1l	protein_coding	16	-0.025888236	0.127666788	-0.202779722	0.839307208	1	0.063419271	0.121863212	0.520413588	0.602775341	1
ENSMUSG00000000901	55.06396344	Mmp11	protein_coding	10	-0.371320855	0.196802405	-1.886769899	0.059191281	0.944458539	-0.061854799	0.186592653	-0.331496436	0.740269533	1
ENSMUSG00000000902	1992.803443	Smarcb1	protein_coding	10	0.009178344	0.033250209	0.276038698	0.782518344	1	-0.000718142	0.031775459	-0.022600509	0.981968938	1
ENSMUSG00000000915	4084.383108	Hip1r	protein_coding	5	0.018616537	0.024807318	0.750445377	0.45298651	1	0.00614277	0.023762246	0.25850965	0.796013602	1
ENSMUSG00000000916	423.9414822	Nsun5	protein_coding	5	-0.088673295	0.060712394	-1.460546835	0.144139846	0.952545066	0.017762107	0.058031723	0.306075814	0.759546923	1
ENSMUSG00000000934	312.1128902	Top1mt	protein_coding	15	-0.021066294	0.067026671	-0.314297179	0.75329534	1	-0.030423197	0.064460265	-0.471968225	0.636949469	1
ENSMUSG00000000948	559.1119717	Gm38393	protein_coding	7	0.030542581	0.064602361	0.472778088	0.636371509	1	0.001043425	0.061661103	0.016921934	0.986498894	1
ENSMUSG00000000957	360.1546342	Mmp14	protein_coding	14	-0.002923158	0.077126647	-0.037900755	0.969766811	1	0.025496195	0.073747035	0.345725021	0.729549378	1
ENSMUSG00000000958	56.66258124	Slc7a7	protein_coding	14	-0.267862042	0.172931162	-1.548951844	0.121393297	0.94452329	0.138758506	0.164875646	0.84159492	0.400014734	1
ENSMUSG00000000959	1505.170192	Oxa1l	protein_coding	14	-0.000820172	0.035523748	-0.023087986	0.981580089	1	0.023471606	0.033853613	0.693326467	0.488104697	1
ENSMUSG00000000976	812.0230183	Heatr6	protein_coding	11	-0.00484931	0.049299851	-0.098363586	0.921643588	1	-0.000159531	0.04703992	-0.003391402	0.997294058	1
ENSMUSG00000000983	30.96466638	Wfdc18	protein_coding	11	0.290679691	0.23098971	1.258409695	0.208243627	0.969887871	0.208698369	0.220357769	0.947088774	0.343593544	1
ENSMUSG00000001016	2335.519465	Ilf2	protein_coding	3	0.007106429	0.034109455	0.208341917	0.834962004	1	0.009085342	0.032577894	0.278880572	0.780336479	1
ENSMUSG00000001017	4325.039393	Chtop	protein_coding	3	0.003111591	0.023627668	0.131692688	0.895227369	1	-0.026006946	0.022596781	-1.150913749	0.249767721	1
ENSMUSG00000001018	1286.072875	Snapin	protein_coding	3	-0.05673959	0.046469237	-1.221014022	0.222080711	0.969921533	-0.003413436	0.044339941	-0.07698332	0.938636814	1
ENSMUSG00000001025	365.2868681	S100a6	protein_coding	3	-0.084038432	0.069903806	-1.202201106	0.229285621	0.969921533	-0.006400583	0.067540385	-0.094766751	0.924500097	1
ENSMUSG00000001029	71.4377524	Icam2	protein_coding	11	0.094895176	0.164238285	0.577789618	0.563406166	1	0.064943013	0.157280882	0.412911039	0.679671793	1
ENSMUSG00000001034	848.1125011	Mapk7	protein_coding	11	0.004055551	0.049177987	0.082466785	0.93427553	1	0.006830295	0.047025529	0.145246523	0.884516236	1
ENSMUSG00000001036	4552.712666	Epn2	protein_coding	11	-0.0034295	0.025537949	-0.134290334	0.893172997	1	0.009907179	0.024390564	0.406189025	0.684603718	1
ENSMUSG00000001039	338.8801137	B9d1	protein_coding	11	0.053389411	0.064663021	0.825655992	0.408999263	0.99710335	-0.04807052	0.062281985	-0.771820611	0.440220683	1
ENSMUSG00000001052	2622.744567	Sec24b	protein_coding	3	0.079760001	0.031763691	2.511043183	0.012037497	0.906637887	0.082560527	0.030234779	2.730647625	0.006321002	1
ENSMUSG00000001053	500.545486	N4bp3	protein_coding	11	-0.03946625	0.06662639	-0.592351612	0.553615161	1	-0.110496264	0.063751673	-1.73322924	0.083054932	1
ENSMUSG00000001054	1683.080967	Rmnd5b	protein_coding	11	0.032192006	0.0348589	0.923494605	0.35574951	0.976352816	0.08899039	0.033216166	2.679128917	0.007381397	1
ENSMUSG00000001056	810.2000884	Nhp2	protein_coding	11	0.089105007	0.045064123	1.977293713	0.04800844	0.940728788	0.071583978	0.043459139	1.647155912	0.099526003	1
ENSMUSG00000001062	2643.26765	Vps9d1	protein_coding	8	-0.032302183	0.033355757	-0.968414026	0.332837637	0.969921533	-0.020991721	0.031897904	-0.658090921	0.510479709	1
ENSMUSG00000001065	580.9275307	Zfp276	protein_coding	8	-0.024881503	0.065655203	-0.378972292	0.704708439	1	-0.052891756	0.062980935	-0.839805824	0.401017267	1
ENSMUSG00000001082	742.2123632	Mfsd10	protein_coding	5	-0.065864627	0.048100875	-1.369302036	0.170904882	0.963548084	-0.112167744	0.046174013	-2.429239675	0.015130526	1
ENSMUSG00000001089	4585.504398	Luzp1	protein_coding	4	0.020955629	0.030636771	0.684002516	0.493973577	1	0.01155271	0.029231196	0.395218511	0.692681633	1
ENSMUSG00000001098	821.3079069	Kctd10	protein_coding	5	0.033330582	0.050044706	0.66601615	0.505400777	1	-0.017252693	0.048067771	-0.358924334	0.719651695	1
ENSMUSG00000001100	2950.489352	Poldip2	protein_coding	11	-0.019107828	0.026024871	-0.734214115	0.462818252	1	0.012602491	0.024937992	0.505353101	0.613310853	1
ENSMUSG00000001103	99.78842413	Sebox	protein_coding	11	-0.037993963	0.148645555	-0.255601069	0.798258893	1	0.083638404	0.141500004	0.591084114	0.554464064	1
ENSMUSG00000001105	1471.685952	Ift20	protein_coding	11	0.093425201	0.034297563	2.723960333	0.006450425	0.808086203	0.090412537	0.032760653	2.759790423	0.005783845	1
ENSMUSG00000001119	2273.590772	Col6a1	protein_coding	10	0.022719077	0.107217824	0.211896457	0.832187814	1	0.038885647	0.102494262	0.379393402	0.704395749	1
ENSMUSG00000001120	1612.401126	Pcbp3	protein_coding	10	-0.022275841	0.03781238	-0.589115033	0.55578411	1	0.014401643	0.036015139	0.399877473	0.689246765	1
ENSMUSG00000001123	164.6669384	Lgals9	protein_coding	11	-0.181104429	0.092059233	-1.967259803	0.049153267	0.94142246	-0.13188197	0.088352877	-1.492673172	0.135522759	1
ENSMUSG00000001127	4137.096899	Araf	protein_coding	X	0.031285792	0.033022598	0.947405506	0.343432186	0.972330248	-0.018451394	0.031575181	-0.584363849	0.558975543	1
ENSMUSG00000001128	413.9578012	Cfp	protein_coding	X	0.078203147	0.061909638	1.263182109	0.206523741	0.969841702	0.067393602	0.059303916	1.136410659	0.255784737	1
ENSMUSG00000001134	73.31083443	Uxt	protein_coding	X	-0.038956053	0.150493137	-0.25885601	0.795746341	1	-0.055134681	0.143683236	-0.383723826	0.701183152	1
ENSMUSG00000001138	1251.784861	Cnnm3	protein_coding	1	-0.017354461	0.044366963	-0.39115729	0.695680976	1	0.012089873	0.042322114	0.285663257	0.775136049	1
ENSMUSG00000001143	1246.599449	Lman2l	protein_coding	1	0.037639607	0.046732815	0.805421341	0.420576581	1	-0.053541427	0.044747399	-1.196526011	0.231491354	1
ENSMUSG00000001150	2301.801287	Mcm3ap	protein_coding	10	0.013422053	0.030603479	0.438579333	0.660966375	1	0.055630322	0.02920351	1.904919073	0.056790592	1
ENSMUSG00000001151	1260.577512	Pcnt	protein_coding	10	-0.000565315	0.033519695	-0.016865167	0.986544182	1	-0.01046988	0.032174988	-0.325404335	0.744875075	1
ENSMUSG00000001156	1041.066601	Mxd1	protein_coding	6	-0.002523645	0.052785899	-0.047809076	0.961868403	1	0.008960716	0.050375415	0.177878752	0.858818198	1
ENSMUSG00000001157	1122.450944	Gmcl1	protein_coding	6	0.047386901	0.034518901	1.372781268	0.169820356	0.963188207	0.041947031	0.032787062	1.27937757	0.200764128	1
ENSMUSG00000001158	657.7334381	Snrnp27	protein_coding	6	-0.111250371	0.056496115	-1.969168527	0.048933742	0.941295664	-0.061662506	0.054118422	-1.139399547	0.254536545	1
ENSMUSG00000001166	39.83426798	Oas1c	protein_coding	5	-0.013225679	0.198574076	-0.066603253	0.946897556	1	-0.229392191	0.190101597	-1.206682081	0.227554603	1
ENSMUSG00000001173	2472.596177	Ocrl	protein_coding	X	0.005181347	0.030050981	0.172418565	0.863108478	1	0.056852809	0.028590321	1.988533453	0.046752723	1
ENSMUSG00000001175	127782.2205	Calm1	protein_coding	12	-0.01118732	0.019870519	-0.563010966	0.573427417	1	0.007168233	0.018992421	0.377425964	0.705857075	1
ENSMUSG00000001211	11044.29283	Agpat3	protein_coding	10	-0.030879405	0.019147878	-1.612680266	0.10681399	0.94452329	-0.004641436	0.018329356	-0.253224152	0.800095004	1
ENSMUSG00000001227	6133.52428	Sema6b	protein_coding	17	0.01827297	0.021377582	0.854772566	0.392677069	0.990764016	-0.009872804	0.020479766	-0.48207603	0.629751937	1
ENSMUSG00000001228	22.77842405	Uhrf1	protein_coding	17	-0.272161159	0.261081156	-1.042438921	0.29720823	0.969921533	-0.513745285	0.253955632	-2.022972604	0.043075972	1
ENSMUSG00000001229	3822.435766	Dpp9	protein_coding	17	0.05899305	0.024905121	2.368711628	0.017850165	0.919168599	0.025804424	0.023775998	1.08531403	0.277782594	1
ENSMUSG00000001240	392.1150442	Ramp2	protein_coding	11	0.003265856	0.064190106	0.050877873	0.959422837	1	0.006821958	0.061625627	0.110700026	0.911854226	1
ENSMUSG00000001247	108.5372724	Lsr	protein_coding	7	-0.005797267	0.126196459	-0.045938431	0.963359323	1	0.052713114	0.120416133	0.437757904	0.661561789	1
ENSMUSG00000001248	3924.305454	Gramd1a	protein_coding	7	-0.049255429	0.02618132	-1.881319508	0.059928469	0.944499658	-0.02133599	0.025021327	-0.852712177	0.393818936	1
ENSMUSG00000001249	64.46926211	Hpn	protein_coding	7	-0.047130255	0.163940437	-0.287484014	0.773741741	1	-0.118836146	0.157712433	-0.753498909	0.451150167	1
ENSMUSG00000001260	816.8629769	Gabrg1	protein_coding	5	-0.053537023	0.06112583	-0.875849418	0.3811119	0.986082028	0.027070029	0.058250295	0.464719174	0.642132575	1
ENSMUSG00000001270	49950.51911	Ckb	protein_coding	12	0.000499468	0.022620346	0.022080469	0.982383766	1	-0.015681435	0.02162084	-0.725292565	0.468272566	1
ENSMUSG00000001280	921.7550353	Sp1	protein_coding	15	0.039973385	0.045479704	0.87892798	0.379440327	0.985406579	0.032326063	0.043381859	0.745151626	0.456180062	1
ENSMUSG00000001285	733.8845352	Myg1	protein_coding	15	0.05505333	0.043096031	1.277457088	0.201440921	0.969583323	0.040405627	0.040973447	0.986141758	0.324063555	1
ENSMUSG00000001288	392.0274528	Rarg	protein_coding	15	0.034311489	0.062301383	0.550733981	0.581816046	1	-0.037068241	0.060100341	-0.616772561	0.537384753	1
ENSMUSG00000001289	2276.719365	Pfdn5	protein_coding	15	0.009337252	0.034880918	0.267689393	0.788938415	1	0.055033077	0.033426609	1.646385258	0.099684466	1
ENSMUSG00000001300	2374.757744	Efnb2	protein_coding	8	0.056744393	0.039345381	1.442212313	0.149242488	0.954876863	0.034213606	0.037592005	0.910129857	0.362754031	1
ENSMUSG00000001305	288.4425323	Rrp15	protein_coding	1	-0.027942202	0.076098747	-0.367183474	0.713482166	1	0.007133579	0.072787129	0.098006051	0.921927489	1
ENSMUSG00000001313	2084.786633	Rnd2	protein_coding	11	0.014974467	0.039746557	0.376748783	0.706360306	1	-0.001818073	0.038010361	-0.047830989	0.961850939	1
ENSMUSG00000001323	1723.530176	Srr	protein_coding	11	0.032759367	0.034696213	0.944177017	0.345079198	0.972830122	0.008122979	0.03307127	0.245620401	0.805976095	1
ENSMUSG00000001333	41.3113165	Sync	protein_coding	4	0.163482515	0.199527468	0.819348419	0.412587655	0.998411083	0.207997662	0.1921422	1.082519412	0.279021794	1
ENSMUSG00000001334	2587.410371	Fndc5	protein_coding	4	0.003645774	0.029639935	0.123002107	0.90210543	1	0.005585699	0.028399965	0.19667978	0.844078134	1
ENSMUSG00000001349	16.86096959	Cnn1	protein_coding	9	0.540794541	0.337933076	1.600300709	0.10953189	0.94452329	-0.054123334	0.331434528	-0.163300229	0.870282054	1
ENSMUSG00000001366	3654.570474	Fbxo9	protein_coding	9	-0.03357461	0.03227474	-1.04027515	0.298212086	0.969921533	-0.061535076	0.030832395	-1.995792936	0.045956466	1
ENSMUSG00000001376	2844.560583	Vps50	protein_coding	6	-0.008727683	0.026033185	-0.3352522	0.737434848	1	-0.048536896	0.02474432	-1.961536841	0.049816432	1
ENSMUSG00000001380	2392.466439	Hars	protein_coding	18	0.015066904	0.028689695	0.525167782	0.599466559	1	0.002690109	0.027402928	0.098168654	0.921798373	1
ENSMUSG00000001383	4534.487932	Zmat2	protein_coding	18	0.029037261	0.026360548	1.101542417	0.270660654	0.969921533	0.036204588	0.025242807	1.434253646	0.151499893	1
ENSMUSG00000001415	3848.027189	Smg5	protein_coding	3	0.016772722	0.022795366	0.735795234	0.461855322	1	-0.012808254	0.021796781	-0.58762133	0.55678649	1
ENSMUSG00000001416	2871.528603	Cct3	protein_coding	3	0.02657296	0.031189898	0.851973299	0.394228912	0.991386646	0.021511121	0.029762548	0.722758053	0.469828542	1
ENSMUSG00000001418	1022.216569	Glmp	protein_coding	3	0.048864979	0.040373187	1.210332447	0.226151352	0.969921533	0.001620567	0.038749154	0.041822007	0.966640591	1
ENSMUSG00000001419	10861.83837	Mef2d	protein_coding	3	-0.005221337	0.026666251	-0.195803186	0.844764216	1	0.001131786	0.025469305	0.044437241	0.964555877	1
ENSMUSG00000001420	26.38499241	Tmem79	protein_coding	3	0.262386437	0.205747756	1.275282134	0.202209399	0.969634518	0.010801813	0.198228067	0.054491844	0.956543306	1
ENSMUSG00000001424	2783.553525	Snd1	protein_coding	6	0.034876859	0.033571958	1.038868795	0.298865761	0.969921533	0.009611247	0.032074242	0.299656265	0.764439362	1
ENSMUSG00000001435	172.3683903	Col18a1	protein_coding	10	0.102757286	0.106228535	0.967322823	0.333382678	0.969921533	-0.090991109	0.103329839	-0.880588902	0.378540368	1
ENSMUSG00000001436	603.7635502	Slc19a1	protein_coding	10	-0.000863064	0.049266839	-0.017518151	0.986023253	1	0.00970042	0.047065536	0.206104522	0.836709267	1
ENSMUSG00000001440	6027.569853	Kpnb1	protein_coding	11	0.003777097	0.02019547	0.187026958	0.851639497	1	0.005613018	0.019246339	0.29164083	0.770561254	1
ENSMUSG00000001441	5986.521785	Npepps	protein_coding	11	0.014848049	0.021644373	0.686000399	0.492712857	1	-0.021742566	0.020643677	-1.053231254	0.292235018	1
ENSMUSG00000001445	1072.907281	Mrpl10	protein_coding	11	0.048756066	0.037894761	1.286617594	0.198227608	0.969319981	-0.006106313	0.036195865	-0.168701962	0.866031075	1
ENSMUSG00000001467	2447.082845	Cyp51	protein_coding	5	-0.063981274	0.039833492	-1.606218052	0.108226008	0.94452329	-0.025712946	0.037973914	-0.677121295	0.498328999	1
ENSMUSG00000001472	25065.96453	Tcf25	protein_coding	8	-0.017750526	0.015005176	-1.182960171	0.236824933	0.969921533	-0.017636667	0.014334	-1.230407964	0.218544373	1
ENSMUSG00000001473	172.6717577	Tubb6	protein_coding	18	0.166974634	0.095753839	1.743790491	0.081195629	0.94452329	0.049654081	0.091653956	0.541755997	0.587986608	1
ENSMUSG00000001482	1607.821937	Def8	protein_coding	8	-0.014924937	0.035328434	-0.422462471	0.672687488	1	0.005790626	0.033845376	0.171090614	0.864152516	1
ENSMUSG00000001506	435.8722785	Col1a1	protein_coding	11	0.222340505	0.085196516	2.609737053	0.009061184	0.869228972	0.020841033	0.082793822	0.251722083	0.801255887	1
ENSMUSG00000001507	842.5712074	Itga3	protein_coding	11	0.074986142	0.045631181	1.643309262	0.100318963	0.94452329	0.053465462	0.04375993	1.221790383	0.221786906	1
ENSMUSG00000001517	45.70045166	Foxm1	protein_coding	6	-0.212853371	0.182553241	-1.165979682	0.24362266	0.969921533	0.02151643	0.172744849	0.12455613	0.900874961	1
ENSMUSG00000001518	647.6600718	Itfg2	protein_coding	6	0.01608706	0.051416442	0.312877748	0.754373544	1	-0.031918521	0.049172276	-0.649116198	0.516263273	1
ENSMUSG00000001520	280.3848984	Nrip2	protein_coding	6	0.132790244	0.068738793	1.931809363	0.05338304	0.94331846	0.086685788	0.065897969	1.315454617	0.18835716	1
ENSMUSG00000001521	701.8596383	Tulp3	protein_coding	6	0.060933566	0.04902246	1.242972417	0.213877998	0.969921533	0.024668533	0.046855545	0.52648055	0.598554362	1
ENSMUSG00000001524	503.9147009	Gtf2h4	protein_coding	17	0.079826775	0.061934085	1.288898906	0.197433234	0.969242247	0.055669106	0.059185268	0.94059058	0.346914711	1
ENSMUSG00000001525	17421.97547	Tubb5	protein_coding	17	-0.016603296	0.020164254	-0.823402411	0.410279193	0.997574235	-0.008055049	0.01924731	-0.418502581	0.6755797	1
ENSMUSG00000001542	1105.318153	Ell2	protein_coding	13	-0.009423046	0.043989107	-0.214213173	0.830380824	1	-0.033759422	0.041962137	-0.804521042	0.421096122	1
ENSMUSG00000001552	1832.302973	Jup	protein_coding	11	0.026427293	0.039879562	0.662677603	0.507537057	1	0.066561183	0.038062572	1.748730576	0.080337602	1
ENSMUSG00000001555	167.1619013	Fkbp10	protein_coding	11	-0.033419676	0.100534011	-0.332421597	0.739570933	1	-0.117354616	0.097103737	-1.208548915	0.226836192	1
ENSMUSG00000001558	17.11473963	Klhl10	protein_coding	11	-0.159053196	0.30279716	-0.525279681	0.59938878	1	-0.153646126	0.287614485	-0.534208583	0.593197232	1
ENSMUSG00000001569	968.7611836	Nom1	protein_coding	5	-0.045193556	0.041726803	-1.083082147	0.278771962	0.969921533	-0.037232749	0.039812491	-0.935202705	0.349683845	1
ENSMUSG00000001576	4674.546924	Ergic1	protein_coding	17	-0.003568941	0.025896207	-0.13781713	0.890384946	1	-0.013920001	0.024717782	-0.563157377	0.573327724	1
ENSMUSG00000001627	968.3635559	Ifrd1	protein_coding	12	-0.099168169	0.058247671	-1.702525915	0.088656825	0.94452329	-0.012057624	0.055384851	-0.21770618	0.827658048	1
ENSMUSG00000001630	1186.694991	Stk38l	protein_coding	6	-0.01169078	0.036070141	-0.324112412	0.74585293	1	-0.019808602	0.034424873	-0.575415408	0.565010386	1
ENSMUSG00000001632	1351.945618	Brpf1	protein_coding	6	-0.02984033	0.036143937	-0.825597114	0.409032673	0.997115702	-0.017875669	0.034552898	-0.517342095	0.604917373	1
ENSMUSG00000001642	1092.99369	Akr1b3	protein_coding	6	0.009794279	0.040031648	0.244663408	0.806717063	1	0.029727154	0.038235189	0.777481537	0.436874723	1
ENSMUSG00000001663	270.2931356	Gstt1	protein_coding	10	-0.013637698	0.074395313	-0.183313937	0.854551699	1	0.121826593	0.071410235	1.706010251	0.088006171	1
ENSMUSG00000001665	40.89945199	Gstt3	protein_coding	10	-0.019698953	0.194042186	-0.101518917	0.919138542	1	-0.047015807	0.188103771	-0.249946116	0.80262902	1
ENSMUSG00000001666	96.81874739	Ddt	protein_coding	10	0.015642623	0.108017398	0.144815777	0.884856325	1	0.038233082	0.103540371	0.369257722	0.711935635	1
ENSMUSG00000001674	596.1881896	Ddx18	protein_coding	1	0.017938216	0.064514877	0.27804774	0.780975712	1	0.024361722	0.061392523	0.39681904	0.691500909	1
ENSMUSG00000001687	6158.513765	Ubl3	protein_coding	5	0.010281119	0.022641992	0.454073072	0.649776234	1	-0.01211882	0.021626719	-0.560363323	0.575231644	1
ENSMUSG00000001700	584.053043	Gramd3	protein_coding	18	-0.063060675	0.060744476	-1.038130198	0.299209444	0.969921533	-0.002752539	0.057709027	-0.047696855	0.961957841	1
ENSMUSG00000001707	525.5370885	Eef1e1	protein_coding	13	0.021937987	0.065798033	0.333414025	0.738821777	1	0.023679898	0.062786374	0.37715027	0.706061935	1
ENSMUSG00000001729	5758.008347	Akt1	protein_coding	12	-0.048414434	0.021899869	-2.210717997	0.027055371	0.919168599	-0.047497089	0.02096891	-2.265119604	0.023505341	1
ENSMUSG00000001741	48.32754605	Il16	protein_coding	7	-0.106557801	0.185222728	-0.575295497	0.565091467	1	0.168727006	0.175863439	0.959420601	0.337346901	1
ENSMUSG00000001750	495.7957528	Tcirg1	protein_coding	19	-0.077836752	0.056763195	-1.371253888	0.170295825	0.963347167	-0.067439623	0.05446391	-1.238244236	0.215625514	1
ENSMUSG00000001751	366.3223303	Naglu	protein_coding	11	-0.07950888	0.06297097	-1.262627536	0.206723067	0.969848088	-0.108890173	0.060550169	-1.798346307	0.072122146	1
ENSMUSG00000001755	843.7903624	Coasy	protein_coding	11	0.028572378	0.051184194	0.558226586	0.576689668	1	-0.028264268	0.048965982	-0.577222533	0.563789137	1
ENSMUSG00000001761	413.966151	Smo	protein_coding	6	-0.038831245	0.060184983	-0.645198248	0.518798721	1	0.080675368	0.05778629	1.396098773	0.162684753	1
ENSMUSG00000001763	657.8733558	Tspan33	protein_coding	6	0.153367045	0.055714279	2.75274216	0.005909842	0.793844557	0.047273348	0.053374872	0.885685454	0.375787049	1
ENSMUSG00000001767	616.7731117	Crnkl1	protein_coding	2	-0.007137094	0.060478306	-0.118010815	0.906059089	1	-0.002678943	0.057546977	-0.046552285	0.962870062	1
ENSMUSG00000001768	862.0775326	Rin2	protein_coding	2	-0.025453701	0.045824641	-0.555458823	0.578580868	1	-0.076232148	0.043975337	-1.733520517	0.083003194	1
ENSMUSG00000001773	127.7360249	Folh1	protein_coding	7	-0.141817764	0.128894372	-1.100263435	0.271217359	0.969921533	-0.191745312	0.123121563	-1.557365809	0.119383659	1
ENSMUSG00000001774	2462.869526	Chordc1	protein_coding	9	0.061202366	0.041276239	1.482750529	0.138140704	0.949797033	-0.016428169	0.03940222	-0.416935097	0.676725881	1
ENSMUSG00000001783	2607.092907	Rtcb	protein_coding	10	0.01790283	0.028102547	0.637053658	0.524089893	1	0.044343576	0.026847683	1.651672344	0.098601363	1
ENSMUSG00000001785	540.3605644	Pwp1	protein_coding	10	-0.08959107	0.057784756	-1.550427414	0.121038963	0.94452329	-0.053823073	0.054964447	-0.97923433	0.32746421	1
ENSMUSG00000001786	1336.45279	Fbxo7	protein_coding	10	0.002646511	0.034191705	0.077402147	0.938303633	1	-0.010850917	0.032637321	-0.332469598	0.739534692	1
ENSMUSG00000001794	3637.296004	Capns1	protein_coding	7	-0.015102048	0.028126163	-0.536939498	0.591309407	1	-0.032514574	0.026827859	-1.2119705	0.225523673	1
ENSMUSG00000001802	3953.855024	Lrp3	protein_coding	7	0.030236228	0.032066634	0.942918692	0.345722493	0.973028789	0.022764985	0.030683063	0.741939768	0.45812383	1
ENSMUSG00000001829	2082.428597	Clpb	protein_coding	7	-0.025519049	0.028696709	-0.889267452	0.373859359	0.983171364	0.001026282	0.02733594	0.037543323	0.970051797	1
ENSMUSG00000001833	14711.84186	Septin7	protein_coding	9	0.002848039	0.022138819	0.128644592	0.89763888	1	-0.014106761	0.021126493	-0.667728493	0.504306919	1
ENSMUSG00000001844	724.0937232	Zdhhc4	protein_coding	5	-0.036661282	0.048048951	-0.762998599	0.445464231	1	-0.031356117	0.045789245	-0.684792192	0.493475063	1
ENSMUSG00000001847	8717.941063	Rac1	protein_coding	5	0.022914843	0.017468171	1.311805478	0.189585776	0.968187506	0.038629144	0.016622269	2.323939243	0.020128751	1
ENSMUSG00000001855	1410.743486	Nup214	protein_coding	2	-0.105471183	0.031512422	-3.346971644	0.000816996	0.712246919	-0.051119415	0.029974905	-1.705407075	0.08811853	1
ENSMUSG00000001864	168.5801909	Aif1l	protein_coding	2	-0.054538811	0.089841637	-0.607054958	0.54381444	1	-0.155984151	0.086722527	-1.798657817	0.072072825	1
ENSMUSG00000001870	359.6464294	Ltbp1	protein_coding	17	-0.010384522	0.068318247	-0.152002174	0.879185221	1	-0.111693765	0.065648199	-1.70139878	0.08886813	1
ENSMUSG00000001891	2426.470306	Ugp2	protein_coding	11	-0.05891857	0.032458643	-1.815188926	0.069494881	0.94452329	-0.071689833	0.03092545	-2.318150067	0.020441167	1
ENSMUSG00000001901	172.8716644	Kcnh6	protein_coding	11	0.073330169	0.099305425	0.738430644	0.460252799	1	0.192185544	0.094696483	2.029489776	0.042408429	1
ENSMUSG00000001909	2804.382604	Trmt1	protein_coding	8	-0.029604302	0.030915737	-0.957580338	0.338274418	0.970847947	0.011566594	0.029572876	0.391121707	0.695707276	1
ENSMUSG00000001910	5524.09488	Nacc1	protein_coding	8	0.003881313	0.023448114	0.165527747	0.868528612	1	0.001939399	0.022420239	0.086502135	0.931067259	1
ENSMUSG00000001911	13953.39181	Nfix	protein_coding	8	-0.017076128	0.037850918	-0.451141709	0.651887418	1	0.020527883	0.03618294	0.567335957	0.570485952	1
ENSMUSG00000001918	92.93387417	Slc1a5	protein_coding	7	-0.293003319	0.12686061	-2.309647713	0.020907666	0.919168599	-0.234366471	0.122894379	-1.907056071	0.056513327	1
ENSMUSG00000001924	13703.91626	Uba1	protein_coding	X	0.023220781	0.020512978	1.132004384	0.257632591	0.969921533	-0.010655528	0.019586715	-0.544018132	0.586428995	1
ENSMUSG00000001930	1068.754971	Vwf	protein_coding	6	-0.160127128	0.098277402	-1.629338233	0.103241437	0.94452329	-0.05920045	0.094170653	-0.628650737	0.529577736	1
ENSMUSG00000001942	990.1839419	Siae	protein_coding	9	0.029707055	0.045899814	0.647215154	0.517492705	1	0.008837012	0.043779187	0.201854184	0.84003072	1
ENSMUSG00000001943	686.1896327	Vsig2	protein_coding	9	0.005454102	0.051685419	0.105524973	0.915959255	1	0.032041042	0.04933775	0.649422432	0.516065369	1
ENSMUSG00000001946	601.3203321	Esam	protein_coding	9	-0.028026959	0.058087879	-0.48249238	0.62945621	1	-0.011144519	0.055852783	-0.199533825	0.841845187	1
ENSMUSG00000001948	44.52872129	Spa17	protein_coding	9	0.000963135	0.168866132	0.005703543	0.995449256	1	0.20189522	0.160131238	1.260810958	0.207376965	1
ENSMUSG00000001962	697.6735895	Fam50a	protein_coding	X	-0.036600532	0.058359121	-0.627160443	0.53055407	1	-0.04132845	0.055908006	-0.739222392	0.459771966	1
ENSMUSG00000001964	833.4429759	Emd	protein_coding	X	0.086773979	0.047062931	1.843786106	0.065214318	0.94452329	0.049995539	0.045025737	1.110376923	0.266836638	1
ENSMUSG00000001983	320.8679123	Taco1	protein_coding	11	0.144005315	0.07182055	2.005071187	0.044955437	0.93848208	-0.060705996	0.068781547	-0.882591304	0.377457129	1
ENSMUSG00000001985	4259.231274	Grik3	protein_coding	4	0.003894211	0.072982256	0.053358324	0.957446411	1	0.019983597	0.069741898	0.286536468	0.774467266	1
ENSMUSG00000001986	11520.05585	Gria3	protein_coding	X	0.00791282	0.019612846	0.403450895	0.686616552	1	-0.023710784	0.018714561	-1.266969813	0.205166084	1
ENSMUSG00000001988	594.7177935	Npas1	protein_coding	7	0.033182348	0.054098454	0.613369614	0.539631973	1	0.043851612	0.051645963	0.849081124	0.395836153	1
ENSMUSG00000001995	2473.399984	Sipa1l2	protein_coding	8	0.018316046	0.033888962	0.540472321	0.588871345	1	-0.000813237	0.032394323	-0.025104309	0.979971763	1
ENSMUSG00000001998	476.1751008	Ap4e1	protein_coding	2	0.038218553	0.060288076	0.633932208	0.526125065	1	0.030486757	0.057517656	0.530041714	0.596083009	1
ENSMUSG00000001999	465.6521776	Blvra	protein_coding	2	-0.033299404	0.061965567	-0.537385608	0.591001283	1	-0.069822256	0.059265382	-1.178128858	0.238745239	1
ENSMUSG00000002006	4324.749077	Pdzd4	protein_coding	X	-0.002696185	0.02914301	-0.092515668	0.926288343	1	-0.0013365	0.027894734	-0.047912264	0.961786166	1
ENSMUSG00000002007	205.8193853	Srpk3	protein_coding	X	0.031011496	0.090783694	0.341597642	0.732653712	1	0.050138357	0.087461308	0.573263284	0.566466441	1
ENSMUSG00000002010	4069.575181	Idh3g	protein_coding	X	0.010618478	0.025902675	0.409937519	0.681851782	1	0.000981908	0.02472542	0.039712485	0.968322348	1
ENSMUSG00000002012	1551.854761	Pnck	protein_coding	X	-0.009014531	0.03985644	-0.226175024	0.821065295	1	0.020368034	0.038133036	0.534130917	0.593250961	1
ENSMUSG00000002014	1087.159568	Ssr4	protein_coding	X	-0.022566611	0.045662899	-0.494200148	0.621164835	1	0.01493391	0.043627678	0.342303561	0.732122456	1
ENSMUSG00000002015	1490.385571	Bcap31	protein_coding	X	0.037044675	0.038401564	0.964665787	0.334712237	0.969921533	-0.001242968	0.036657633	-0.033907483	0.972950926	1
ENSMUSG00000002017	1324.763657	Fam98a	protein_coding	17	-0.041555291	0.039257252	-1.058537958	0.289810255	0.969921533	-0.087466771	0.037436588	-2.336398041	0.019470506	1
ENSMUSG00000002020	37.85078064	Ltbp2	protein_coding	12	-0.169289062	0.197656821	-0.856479737	0.391732476	0.990383822	-0.314861512	0.189403003	-1.662389229	0.096434757	1
ENSMUSG00000002028	6787.347376	Kmt2a	protein_coding	9	0.047606154	0.052349148	0.909396927	0.363140643	0.979032973	0.095232206	0.050032857	1.903393339	0.05698924	1
ENSMUSG00000002031	1051.402148	Ift46	protein_coding	9	0.050170412	0.039937761	1.256214934	0.209038054	0.969902472	-0.008551718	0.038084031	-0.224548661	0.822330407	1
ENSMUSG00000002032	2844.752063	Tmem25	protein_coding	9	-0.016320239	0.03472114	-0.470037552	0.638328188	1	-0.017649346	0.0331644	-0.532177452	0.594603098	1
ENSMUSG00000002043	146.1085963	Trappc6a	protein_coding	7	-0.034604113	0.114562964	-0.302053227	0.762611488	1	-0.076078032	0.110367038	-0.689318414	0.490622913	1
ENSMUSG00000002052	6747.034561	Supt6	protein_coding	11	0.00752906	0.024748679	0.304220696	0.760959759	1	0.02416631	0.023634582	1.022497873	0.306545319	1
ENSMUSG00000002055	715.7465968	Spag5	protein_coding	11	0.059385383	0.067535629	0.879319313	0.379228167	0.985320996	0.09301545	0.064675854	1.438178936	0.15038329	1
ENSMUSG00000002058	689.4387029	Unc119	protein_coding	11	0.032479229	0.047837584	0.678947942	0.497170847	1	0.00728424	0.04582119	0.158970988	0.873691731	1
ENSMUSG00000002059	479.6880184	Rab34	protein_coding	11	0.021247865	0.065895244	0.32244915	0.747112454	1	0.04099172	0.063294933	0.647630358	0.517224057	1
ENSMUSG00000002064	960.2160652	Sdf2	protein_coding	11	0.025880899	0.036624462	0.7066561	0.479780217	1	0.021426568	0.03505423	0.611240582	0.54104032	1
ENSMUSG00000002068	538.5278588	Ccne1	protein_coding	7	0.024173447	0.061416191	0.393600547	0.693875977	1	-0.002554714	0.058692264	-0.043527274	0.965281224	1
ENSMUSG00000002083	242.1348655	Bbc3	protein_coding	7	0.078683157	0.091516273	0.859772305	0.389914569	0.989650033	-0.034644592	0.088005426	-0.393664279	0.693828917	1
ENSMUSG00000002100	43.46568618	Mybpc3	protein_coding	2	0.193964201	0.215544177	0.899881423	0.368183357	0.980948668	0.173208784	0.206899174	0.837165178	0.402499728	1
ENSMUSG00000002102	4131.387187	Psmc3	protein_coding	2	0.006740858	0.024247646	0.27800051	0.781011967	1	0.023663747	0.023149955	1.022194063	0.30668906	1
ENSMUSG00000002103	2279.951993	Acp2	protein_coding	2	-0.008838522	0.030426327	-0.29048927	0.771441959	1	0.006790534	0.029054295	0.23371878	0.815203307	1
ENSMUSG00000002104	15.04558523	Rapsn	protein_coding	2	0.395371667	0.360336445	1.097229192	0.272541215	0.969921533	0.362064946	0.344974781	1.049540329	0.293929504	1
ENSMUSG00000002105	705.1342135	Slc39a13	protein_coding	2	0.052991228	0.046349193	1.143304215	0.252912306	0.969921533	0.004186801	0.044472488	0.094143616	0.924995074	1
ENSMUSG00000002107	15998.84493	Celf2	protein_coding	2	0.002801087	0.017634527	0.158841046	0.87379411	1	0.023384233	0.016831791	1.389289661	0.164744687	1
ENSMUSG00000002108	91.72393493	Nr1h3	protein_coding	2	0.027334142	0.11515118	0.237376133	0.812365004	1	-0.080575315	0.112504086	-0.716199005	0.473868477	1
ENSMUSG00000002109	258.7218801	Ddb2	protein_coding	2	-0.040683076	0.071070277	-0.572434462	0.567027674	1	0.073462666	0.067853088	1.082672399	0.278953859	1
ENSMUSG00000002111	122.9731941	Spi1	protein_coding	2	-0.08310863	0.113235361	-0.733945904	0.462981708	1	-0.110758448	0.10925211	-1.013787726	0.310684054	1
ENSMUSG00000002129	2761.033006	Sf3a1	protein_coding	11	-0.00453334	0.028663522	-0.158157115	0.874332996	1	-0.018648902	0.027353108	-0.681783666	0.495375754	1
ENSMUSG00000002147	499.6144406	Stat6	protein_coding	10	0.03139782	0.061684315	0.509008162	0.610746503	1	0.00272317	0.059002712	0.0461533	0.963188064	1
ENSMUSG00000002190	454.9138493	Clgn	protein_coding	8	0.014344783	0.057366917	0.250053233	0.802546182	1	-0.06361196	0.05483537	-1.160053444	0.246027047	1
ENSMUSG00000002204	45.50618159	Napsa	protein_coding	7	0.144030369	0.205875044	0.699600913	0.484176572	1	-0.139060833	0.198238444	-0.701482667	0.483001848	1
ENSMUSG00000002205	587.5090172	Vrk3	protein_coding	7	0.043105575	0.048107695	0.896022456	0.37024077	0.981747057	-0.010190644	0.046018071	-0.221448738	0.824743047	1
ENSMUSG00000002210	1389.093532	Smg9	protein_coding	7	-0.009421071	0.038019109	-0.247798303	0.804290468	1	0.00414913	0.036411575	0.113950865	0.909276743	1
ENSMUSG00000002221	1704.127051	Paxip1	protein_coding	5	-0.024844898	0.03211967	-0.773510368	0.439220395	1	-0.017403178	0.030666105	-0.567505328	0.570370908	1
ENSMUSG00000002222	5672.287873	Rmnd5a	protein_coding	6	0.056879441	0.022209752	2.561012038	0.010436774	0.890798489	0.038059501	0.021182407	1.796750523	0.072375234	1
ENSMUSG00000002227	346.763223	Mov10	protein_coding	3	0.044898052	0.072018632	0.623422729	0.533006765	1	0.045359754	0.068839934	0.658916298	0.50994952	1
ENSMUSG00000002228	14.78697903	Ppm1j	protein_coding	3	0.134618304	0.333719387	0.403387724	0.686663017	1	-0.036108906	0.324401985	-0.111309141	0.911371207	1
ENSMUSG00000002233	313.5207924	Rhoc	protein_coding	3	-0.010734211	0.069782317	-0.153824221	0.877748335	1	-0.089041319	0.067770728	-1.313861045	0.18889297	1
ENSMUSG00000002249	86.99535459	Tead3	protein_coding	17	-0.011844091	0.124096479	-0.0954426	0.92396328	1	-0.116025311	0.120933508	-0.959414084	0.337350183	1
ENSMUSG00000002250	1113.117862	Ppard	protein_coding	17	-0.062942928	0.043677133	-1.441095674	0.149557655	0.955019286	-0.007140318	0.041757536	-0.170994716	0.86422792	1
ENSMUSG00000002257	56.83507239	Def6	protein_coding	17	-0.301637344	0.180020901	-1.675568467	0.09382275	0.94452329	0.091660162	0.172559418	0.531180294	0.595293847	1
ENSMUSG00000002265	14183.61746	Peg3	protein_coding	7	0.042965111	0.02450044	1.753646517	0.079491095	0.94452329	0.007865018	0.023402693	0.336073216	0.736815655	1
ENSMUSG00000002266	103.1942035	Zim1	protein_coding	7	-0.100613309	0.123600358	-0.814021179	0.415632818	0.99948876	-0.005076005	0.117129238	-0.043336789	0.965433065	1
ENSMUSG00000002274	1276.888634	Metrn	protein_coding	17	0.012036363	0.047761691	0.252008728	0.801034318	1	0.000154055	0.045791833	0.003364251	0.997315721	1
ENSMUSG00000002279	563.1464336	Lmf1	protein_coding	17	0.0681136	0.055294218	1.23183946	0.21800906	0.969921533	0.041036212	0.052886793	0.775925505	0.437792972	1
ENSMUSG00000002280	911.2686157	Ciao3	protein_coding	17	-0.082423624	0.042302423	-1.948437417	0.051362646	0.942538163	-0.07147066	0.040524574	-1.763637527	0.077793025	1
ENSMUSG00000002289	54.66494812	Angptl4	protein_coding	17	-0.159896534	0.182837867	-0.874526356	0.381831674	0.986373399	-0.229499101	0.176484347	-1.300393514	0.193466132	1
ENSMUSG00000002297	60.3620185	Dbf4	protein_coding	5	-0.201426443	0.162135608	-1.242333164	0.214113664	0.969921533	-0.226276552	0.154908912	-1.460707125	0.144095833	1
ENSMUSG00000002307	761.5323078	Daxx	protein_coding	17	-0.013499868	0.051309008	-0.263109111	0.792466482	1	-0.006522747	0.049013745	-0.133079965	0.89413014	1
ENSMUSG00000002308	365.9703201	Cd320	protein_coding	17	2.73188633483458e-05	0.063379517	0.000431036	0.999656083	1	0.043748436	0.060996458	0.717229134	0.473232725	1
ENSMUSG00000002319	1354.761162	Ipo4	protein_coding	14	-0.018470866	0.035059796	-0.526838946	0.598305435	1	-0.005580111	0.033486044	-0.166639899	0.867653398	1
ENSMUSG00000002320	804.4134014	Tm9sf1	protein_coding	14	-0.018521854	0.051306947	-0.361000904	0.718098771	1	-0.08334345	0.049131844	-1.69632245	0.089824831	1
ENSMUSG00000002324	117.7427783	Rec8	protein_coding	14	-0.092650389	0.127905815	-0.72436417	0.468842191	1	0.040897433	0.122739486	0.333205183	0.738979406	1
ENSMUSG00000002325	373.4699133	Irf9	protein_coding	14	0.001561923	0.072694409	0.021486154	0.982857848	1	0.029328824	0.069303468	0.423194177	0.672153595	1
ENSMUSG00000002326	162.5007914	Gmpr2	protein_coding	14	0.048074245	0.088259001	0.544695088	0.585963244	1	-0.091982236	0.084536827	-1.088072963	0.276562898	1
ENSMUSG00000002329	998.1518076	Mdp1	protein_coding	14	-0.050533517	0.051125382	-0.988423263	0.322945399	0.969921533	-0.021510973	0.048935629	-0.439576916	0.660243563	1
ENSMUSG00000002332	1722.004207	Dhrs1	protein_coding	14	0.012546435	0.033473134	0.374821045	0.707793562	1	0.030647747	0.031972289	0.958572185	0.33777431	1
ENSMUSG00000002341	11190.43769	Ncan	protein_coding	8	-0.045922119	0.024426089	-1.880043877	0.060102098	0.944506294	-0.015048974	0.023348625	-0.644533617	0.519229465	1
ENSMUSG00000002342	822.6255851	Tmem161a	protein_coding	8	0.002323207	0.046678162	0.049770749	0.960305076	1	-0.028203344	0.044881499	-0.62839576	0.529744714	1
ENSMUSG00000002343	975.3297832	Armc6	protein_coding	8	-0.006149192	0.050140813	-0.122638455	0.902393401	1	-0.076161361	0.048001705	-1.586638644	0.11259451	1
ENSMUSG00000002345	594.4338731	Borcs8	protein_coding	8	-0.049037721	0.049442204	-0.991819083	0.321285787	0.969921533	-0.061417984	0.047459518	-1.29411309	0.195626361	1
ENSMUSG00000002346	1764.411478	Slc25a42	protein_coding	8	0.004090847	0.03646359	0.112189904	0.910672834	1	-0.005711581	0.034867272	-0.163809219	0.869881334	1
ENSMUSG00000002365	471.6041494	Snx9	protein_coding	17	-0.033049303	0.064266025	-0.514257776	0.607071778	1	0.037018673	0.061484253	0.602083798	0.547118359	1
ENSMUSG00000002372	2953.370005	Ranbp3	protein_coding	17	-0.011619047	0.029609754	-0.392406061	0.694758209	1	-0.003632543	0.028291023	-0.128399143	0.897833109	1
ENSMUSG00000002379	1000.454553	Ndufa11	protein_coding	17	-0.043870003	0.044277861	-0.990788669	0.321788783	0.969921533	-0.001905593	0.042079763	-0.045285271	0.963879928	1
ENSMUSG00000002393	655.0063591	Nr2f6	protein_coding	8	-0.038742125	0.049188129	-0.78763162	0.430912214	1	0.052391117	0.047255861	1.108669194	0.267572916	1
ENSMUSG00000002395	1004.903141	Use1	protein_coding	8	-0.063434446	0.039829972	-1.592630965	0.111243003	0.94452329	0.037951701	0.038172014	0.994228403	0.320111683	1
ENSMUSG00000002396	586.238252	Ocel1	protein_coding	8	0.011527965	0.049469828	0.233030216	0.815737943	1	-0.049330462	0.047440056	-1.039848305	0.298410383	1
ENSMUSG00000002409	857.2879915	Dyrk1b	protein_coding	7	-0.085308827	0.065499659	-1.302431609	0.192768883	0.968679244	0.024047612	0.062596603	0.384168004	0.700853931	1
ENSMUSG00000002413	5243.563099	Braf	protein_coding	6	-0.005879482	0.026219323	-0.224242334	0.822568744	1	-0.004943174	0.025008525	-0.197659562	0.84331143	1
ENSMUSG00000002416	438.1854506	Ndufb2	protein_coding	6	0.148537201	0.057343207	2.590319031	0.009588702	0.878469645	0.076663639	0.054640262	1.40306135	0.160598545	1
ENSMUSG00000002428	859.8193158	Hltf	protein_coding	3	0.041360848	0.047371196	0.873122298	0.382596421	0.986683239	-0.025241355	0.045154224	-0.559003183	0.576159548	1
ENSMUSG00000002455	1947.954405	Prpf6	protein_coding	2	-0.000120265	0.030273974	-0.003972555	0.996830368	1	0.019821035	0.028851649	0.686998333	0.492083779	1
ENSMUSG00000002458	515.9448412	Rgs19	protein_coding	2	0.005857504	0.051235873	0.114324281	0.908980735	1	-0.071153031	0.049202737	-1.446119371	0.148143723	1
ENSMUSG00000002459	1114.397428	Rgs20	protein_coding	1	-0.08144659	0.04101304	-1.985870575	0.047047697	0.940084323	-0.084432099	0.039185508	-2.154676628	0.031187148	1
ENSMUSG00000002475	1289.264522	Abhd3	protein_coding	18	0.023397498	0.041748745	0.560435952	0.575182115	1	0.035080526	0.039923482	0.878694053	0.379567184	1
ENSMUSG00000002477	802.4207075	Snrpd1	protein_coding	18	-0.012271585	0.049834489	-0.246246824	0.805491171	1	-0.029230208	0.047529553	-0.614990173	0.53856121	1
ENSMUSG00000002486	306.5458249	Tchp	protein_coding	5	0.025825443	0.065868021	0.392078618	0.695000126	1	0.017053329	0.063276452	0.269505145	0.787540983	1
ENSMUSG00000002489	2824.056096	Tiam1	protein_coding	16	-0.032003206	0.039650112	-0.80714038	0.41958561	1	0.049951967	0.037879894	1.318693438	0.187271621	1
ENSMUSG00000002496	5710.49157	Tsc2	protein_coding	17	-0.036864218	0.023435125	-1.573032648	0.115711259	0.94452329	0.003464989	0.022379264	0.154830325	0.876955084	1
ENSMUSG00000002504	1337.643163	Nherf2	protein_coding	17	0.084051835	0.04131916	2.034209649	0.041930462	0.935685021	0.0427468	0.039679916	1.077290581	0.281350469	1
ENSMUSG00000002524	3970.283979	Puf60	protein_coding	15	-0.015703451	0.025807215	-0.608490717	0.542862061	1	0.006996117	0.024646206	0.283861814	0.776516281	1
ENSMUSG00000002546	3893.274359	Golga2	protein_coding	2	0.011826741	0.02469911	0.478832691	0.632057658	1	-0.023381892	0.023668888	-0.98787455	0.323214091	1
ENSMUSG00000002550	1131.258334	Uck1	protein_coding	2	-0.011323885	0.035653334	-0.317610827	0.750780161	1	-0.021615912	0.034225914	-0.631565658	0.527670733	1
ENSMUSG00000002578	663.0366253	Ikzf4	protein_coding	10	0.020178093	0.050371831	0.400582877	0.688727255	1	0.068500832	0.048224369	1.420460933	0.155473534	1
ENSMUSG00000002580	232.161586	Mien1	protein_coding	11	-0.085689304	0.081459341	-1.051927297	0.292832907	0.969921533	-0.006583756	0.078585008	-0.083778775	0.933232323	1
ENSMUSG00000002602	1737.060103	Axl	protein_coding	7	-0.003384672	0.041880847	-0.080816696	0.93558773	1	0.035922182	0.040116274	0.895451602	0.370545727	1
ENSMUSG00000002603	244.1251571	Tgfb1	protein_coding	7	-0.170042958	0.088303985	-1.925654413	0.05414754	0.943558273	-0.102623338	0.084878919	-1.209055673	0.226641457	1
ENSMUSG00000002608	1975.876601	Ccdc97	protein_coding	7	0.050047504	0.03076224	1.62691355	0.10375546	0.94452329	0.003067978	0.029391212	0.104384199	0.916864462	1
ENSMUSG00000002617	622.201268	Zfp40	protein_coding	17	-0.037685803	0.053586944	-0.703264641	0.481890842	1	-0.085263798	0.051048597	-1.670247619	0.094870382	1
ENSMUSG00000002625	7129.563564	Akap8l	protein_coding	17	-0.027008328	0.030608222	-0.882388023	0.37756701	0.984652298	-0.00228992	0.029295291	-0.078166842	0.937695337	1
ENSMUSG00000002633	118.4946258	Shh	protein_coding	5	0.066560512	0.114489493	0.581367864	0.560992551	1	0.018405385	0.109177944	0.168581527	0.866125812	1
ENSMUSG00000002635	413.7587183	Pdcd2l	protein_coding	7	-0.058730644	0.064721014	-0.907443193	0.364172477	0.979419796	-0.05638537	0.062036823	-0.908901624	0.363402057	1
ENSMUSG00000002658	1841.014742	Gtf2f1	protein_coding	17	-0.011678985	0.035738309	-0.326791767	0.743825387	1	-0.01414541	0.034293439	-0.412481517	0.679986525	1
ENSMUSG00000002660	963.6154835	Clpp	protein_coding	17	0.068789405	0.047145692	1.459081462	0.144542688	0.952730281	0.055375119	0.04512027	1.227278085	0.21971809	1
ENSMUSG00000002661	314.6609004	Alkbh7	protein_coding	17	0.10462046	0.082917124	1.261747336	0.207039718	0.96985767	0.073732342	0.079851447	0.923368886	0.355815001	1
ENSMUSG00000002668	64.45554946	Dennd1c	protein_coding	17	0.003777129	0.146324246	0.025813422	0.979406157	1	0.046336242	0.139930036	0.331138643	0.740539763	1
ENSMUSG00000002679	357.7077959	Med6	protein_coding	12	0.043585737	0.073182382	0.595576912	0.551457904	1	0.065652525	0.069740814	0.941378818	0.346510765	1
ENSMUSG00000002688	306.868047	Prkd1	protein_coding	12	-0.002071752	0.075809127	-0.027328525	0.978197706	1	0.082840233	0.072104717	1.148887843	0.250602231	1
ENSMUSG00000002699	77.95768992	Lcp2	protein_coding	11	0.07165432	0.145750099	0.491624505	0.622984817	1	-0.001958044	0.138715685	-0.014115522	0.988737817	1
ENSMUSG00000002718	2546.145007	Cse1l	protein_coding	2	0.019365957	0.028608333	0.676934127	0.49844775	1	-0.032222772	0.027178328	-1.185605368	0.235778181	1
ENSMUSG00000002728	1301.695818	Naa20	protein_coding	2	0.036386078	0.041331107	0.880355766	0.378666611	0.985094653	-0.031290079	0.039456858	-0.793020045	0.427766144	1
ENSMUSG00000002731	386.8738286	Prkra	protein_coding	2	0.119167057	0.06560964	1.816304085	0.069323739	0.94452329	0.059084811	0.062271593	0.948824474	0.342709892	1
ENSMUSG00000002732	52.68283275	Fkbp7	protein_coding	2	-0.156749566	0.160383369	-0.977343014	0.328399365	0.969921533	0.110868197	0.153426712	0.722613395	0.469917437	1
ENSMUSG00000002733	1274.505056	Plekha3	protein_coding	2	0.001158432	0.034575192	0.033504709	0.97327211	1	0.035010848	0.032840602	1.066084227	0.286385569	1
ENSMUSG00000002741	3364.387394	Ykt6	protein_coding	11	0.043842272	0.025147781	1.743385297	0.081266335	0.94452329	0.000160011	0.024033907	0.006657732	0.994687937	1
ENSMUSG00000002748	5419.246029	Baz1b	protein_coding	5	0.075796775	0.028015626	2.705517792	0.006819799	0.817805329	0.054699763	0.026783016	2.042330224	0.041118786	1
ENSMUSG00000002763	2661.510849	Pex6	protein_coding	17	0.065279914	0.033432127	1.952610268	0.050865794	0.942312068	-0.01649028	0.032070661	-0.514185836	0.607122069	1
ENSMUSG00000002767	875.0493489	Mrpl2	protein_coding	17	-0.011374578	0.043001025	-0.264518758	0.791380212	1	-0.031931684	0.041262747	-0.773862302	0.439012224	1
ENSMUSG00000002768	1034.222885	Mea1	protein_coding	17	0.024540785	0.045726271	0.536688968	0.591482478	1	-0.077558733	0.044442146	-1.745161741	0.080956719	1
ENSMUSG00000002769	22.51867413	Gnmt	protein_coding	17	0.24148334	0.226244611	1.067355104	0.285811514	0.969921533	0.100946426	0.222662653	0.453360387	0.650289256	1
ENSMUSG00000002771	894.6999975	Grin2d	protein_coding	7	0.009181169	0.050109828	0.183220917	0.854624683	1	0.032385655	0.047919501	0.675834568	0.499145684	1
ENSMUSG00000002778	1622.551682	Kdelr1	protein_coding	7	0.03096424	0.034591633	0.895136716	0.370714009	0.981931932	0.025877528	0.033114839	0.781448097	0.434538992	1
ENSMUSG00000002781	722.0525323	Tmem143	protein_coding	7	0.057101758	0.04657104	1.226121585	0.220152924	0.969921533	0.010609528	0.044758946	0.237037041	0.812628055	1
ENSMUSG00000002797	454.3680425	Ggct	protein_coding	6	-0.001491588	0.063809114	-0.023375779	0.981350526	1	0.013850713	0.060874471	0.227529096	0.820012347	1
ENSMUSG00000002799	2450.864295	Jag2	protein_coding	12	0.02571561	0.030595583	0.840500733	0.400627691	0.993918167	-0.002570745	0.029335137	-0.087633647	0.930167858	1
ENSMUSG00000002803	1913.413978	Btbd6	protein_coding	12	0.014699252	0.033494216	0.438859404	0.660763413	1	0.036112857	0.031954357	1.130138738	0.258417769	1
ENSMUSG00000002804	158.9192289	Nudt14	protein_coding	12	0.157822223	0.101435786	1.555883076	0.119735898	0.94452329	0.130864448	0.097423922	1.343247594	0.179191815	1
ENSMUSG00000002808	5131.267015	Epdr1	protein_coding	13	0.021692759	0.029167107	0.743740528	0.457033466	1	-0.003346247	0.02784391	-0.120178774	0.904341532	1
ENSMUSG00000002812	2293.222559	Flii	protein_coding	11	0.049891268	0.02941427	1.696158651	0.089855839	0.94452329	0.005696732	0.028121816	0.202573418	0.839468469	1
ENSMUSG00000002814	222.1159833	Top3a	protein_coding	11	-0.053340904	0.078608324	-0.678565588	0.497413153	1	-0.058934838	0.074787422	-0.788031408	0.430678335	1
ENSMUSG00000002820	888.9947296	Atg4d	protein_coding	9	0.026092857	0.050043257	0.521406047	0.60208394	1	-0.043419862	0.04800159	-0.904550502	0.365703568	1
ENSMUSG00000002825	375.6590834	Qtrt1	protein_coding	9	0.039741353	0.068495045	0.580207706	0.561774557	1	0.030200519	0.065728829	0.459471434	0.645895661	1
ENSMUSG00000002831	78.15757285	Plin4	protein_coding	17	0.011257394	0.15064855	0.074726203	0.940432559	1	-0.035686745	0.145664016	-0.244993552	0.806461424	1
ENSMUSG00000002833	2805.458097	Hdgfl2	protein_coding	17	0.038874038	0.026684628	1.456795202	0.145172921	0.953019847	-0.035576099	0.025707206	-1.383895985	0.166390306	1
ENSMUSG00000002835	138.36677	Chaf1a	protein_coding	17	-0.039234847	0.110653386	-0.354574303	0.72290853	1	-0.060556506	0.105594206	-0.57348323	0.56631755	1
ENSMUSG00000002844	2908.355847	Adprh	protein_coding	16	0.044953296	0.032565484	1.38039697	0.167464453	0.962373937	0.026644385	0.03115581	0.855197963	0.392441564	1
ENSMUSG00000002845	246.1746858	Tmem39a	protein_coding	16	0.092098533	0.06454401	1.426910614	0.153605661	0.956821553	0.055841136	0.061476967	0.90832613	0.363705941	1
ENSMUSG00000002846	607.1874691	Timmdc1	protein_coding	16	-0.003301204	0.049164113	-0.067146614	0.946464985	1	-0.031048663	0.047311288	-0.656263315	0.511654717	1
ENSMUSG00000002847	32.10141376	Pla1a	protein_coding	16	0.053038862	0.201713826	0.262941134	0.792595951	1	0.164055772	0.194734192	0.842460027	0.399530506	1
ENSMUSG00000002870	174.4852806	Mcm2	protein_coding	6	0.018846151	0.081258095	0.231929516	0.816592759	1	-0.034362023	0.077942281	-0.440864995	0.659310737	1
ENSMUSG00000002871	960.5050722	Tpra1	protein_coding	6	0.037113371	0.044453771	0.83487565	0.403787726	0.995140167	0.023477653	0.042630321	0.550726621	0.581821093	1
ENSMUSG00000002881	1014.676699	Nab1	protein_coding	1	-0.066872612	0.049681602	-1.346023662	0.178294886	0.965738816	-0.044314365	0.047273717	-0.937399623	0.348553035	1
ENSMUSG00000002885	260.9890394	Adgre5	protein_coding	8	-0.025617606	0.080880068	-0.316735716	0.751444146	1	0.050410955	0.077230013	0.652737876	0.51392528	1
ENSMUSG00000002897	1114.83143	Il17ra	protein_coding	6	-0.105961862	0.047626789	-2.224837407	0.026092155	0.919168599	-0.064812349	0.045463253	-1.425598593	0.153984243	1
ENSMUSG00000002900	511.2461715	Lamb1	protein_coding	12	0.019387362	0.080165841	0.241840684	0.808903613	1	0.009378031	0.07649414	0.122598031	0.902425413	1
ENSMUSG00000002908	750.7663972	Kcnn1	protein_coding	8	0.000796949	0.041674246	0.019123291	0.984742752	1	-0.014974914	0.03983513	-0.375922321	0.706974646	1
ENSMUSG00000002910	365.3516917	Arrdc2	protein_coding	8	-0.041543197	0.070816114	-0.586634794	0.557449009	1	-0.010985352	0.067644317	-0.162398743	0.87099186	1
ENSMUSG00000002944	12.92606037	Cd36	protein_coding	5	-0.442228266	0.450133876	-0.982437203	0.325884506	0.969921533	-0.49009692	0.426952449	-1.147895792	0.251011585	1
ENSMUSG00000002948	1811.521783	Map2k7	protein_coding	8	-0.010352351	0.035600412	-0.290793	0.771209639	1	-0.017479651	0.034132321	-0.512114351	0.608570981	1
ENSMUSG00000002949	1785.639504	Timm44	protein_coding	8	-0.060261957	0.038265734	-1.574828209	0.115296103	0.94452329	-0.063087138	0.036678535	-1.720001578	0.085432155	1
ENSMUSG00000002957	8438.082056	Ap2a2	protein_coding	7	-0.014506244	0.023253456	-0.623831756	0.532738082	1	0.005776943	0.022181393	0.260440942	0.794523665	1
ENSMUSG00000002963	797.6115529	Pnkp	protein_coding	7	-0.072777528	0.047008114	-1.548190775	0.121576372	0.94452329	0.006576762	0.045065891	0.14593658	0.883971454	1
ENSMUSG00000002968	3422.677316	Med25	protein_coding	7	-0.004864036	0.032104584	-0.151505952	0.879576616	1	0.024079547	0.030699435	0.784364523	0.432826249	1
ENSMUSG00000002980	586.8289561	Bcam	protein_coding	7	-0.072370457	0.04820395	-1.501338739	0.13326797	0.947631351	-0.047172815	0.046748922	-1.009067446	0.312942289	1
ENSMUSG00000002981	6317.802892	Clptm1	protein_coding	7	-0.0120338	0.025785005	-0.466697618	0.640716234	1	0.007931196	0.024603938	0.322354742	0.747183966	1
ENSMUSG00000002983	209.9571064	Relb	protein_coding	7	0.164943891	0.10511342	1.569199175	0.116601536	0.94452329	0.056791364	0.100525688	0.564943803	0.572111989	1
ENSMUSG00000002984	2171.728371	Tomm40	protein_coding	7	0.037679687	0.038772936	0.971803793	0.331148168	0.969921533	0.018185869	0.037116018	0.489973601	0.62415258	1
ENSMUSG00000002985	33998.62162	Apoe	protein_coding	7	0.000658161	0.031613048	0.020819286	0.983389813	1	2.56362536134749e-05	0.030245449	0.000847607	0.999323708	1
ENSMUSG00000002996	400.2485238	Hbp1	protein_coding	12	0.019085283	0.062426458	0.305724268	0.759814594	1	0.035480009	0.059577099	0.595530991	0.55148859	1
ENSMUSG00000002997	2385.674249	Prkar2b	protein_coding	12	0.008135334	0.031862218	0.255328553	0.798469349	1	0.005467576	0.030374484	0.180005548	0.857148213	1
ENSMUSG00000003031	1618.537985	Cdkn1b	protein_coding	6	0.008626628	0.036966478	0.233363535	0.815479126	1	0.013475198	0.035251847	0.382255074	0.702272174	1
ENSMUSG00000003032	232.8347057	Klf4	protein_coding	4	0.106555428	0.111665006	0.954241904	0.339961208	0.971318672	0.031820296	0.107165197	0.296927522	0.766521844	1
ENSMUSG00000003033	2124.765976	Ap1m1	protein_coding	8	0.038079068	0.034138565	1.115426737	0.264667597	0.969921533	0.011869518	0.032614224	0.363936856	0.715905162	1
ENSMUSG00000003037	993.995532	Rab8a	protein_coding	8	-0.004621007	0.040035142	-0.115423769	0.90810924	1	0.03402924	0.038276203	0.889044308	0.373979268	1
ENSMUSG00000003038	1248.530587	Hmgn2	protein_coding	4	-0.003611916	0.040075809	-0.090127078	0.928186231	1	-0.006586501	0.038438745	-0.171350583	0.863948109	1
ENSMUSG00000003039	2333.642093	Fam32a	protein_coding	8	-0.042726052	0.035984147	-1.187357639	0.235086582	0.969921533	-0.040333362	0.034391646	-1.172766261	0.240889551	1
ENSMUSG00000003062	1210.086011	Stard3nl	protein_coding	13	-0.005113679	0.04040531	-0.126559583	0.899288988	1	-0.030901628	0.038572973	-0.801121236	0.423061463	1
ENSMUSG00000003068	2724.829174	Stk11	protein_coding	10	0.027128755	0.031176044	0.87017951	0.384202312	0.987334484	0.013245755	0.029900507	0.442994332	0.657769834	1
ENSMUSG00000003070	224.8802132	Efna2	protein_coding	10	-0.058760343	0.083669654	-0.702289787	0.482498461	1	0.094516297	0.079356866	1.191028592	0.233642361	1
ENSMUSG00000003072	5812.275972	Atp5d	protein_coding	10	-0.008839364	0.026598819	-0.332321684	0.739646368	1	-0.01754821	0.025445782	-0.689631399	0.490426017	1
ENSMUSG00000003099	4845.441056	Ppp5c	protein_coding	7	-0.02833364	0.025527324	-1.109933794	0.267027557	0.969921533	-0.039645675	0.024350629	-1.62811706	0.103500067	1
ENSMUSG00000003119	974.6069173	Cdk12	protein_coding	11	0.028215202	0.03992206	0.70675717	0.479717395	1	-0.027434411	0.038018354	-0.721609644	0.470534508	1
ENSMUSG00000003123	279.4147516	Lipe	protein_coding	7	0.120112335	0.067116603	1.789606894	0.07351713	0.94452329	0.056944045	0.064416311	0.884000391	0.376696002	1
ENSMUSG00000003131	7378.040782	Pafah1b2	protein_coding	9	-0.014415424	0.026953192	-0.53483179	0.592766178	1	-0.024125102	0.025717722	-0.938073059	0.348206866	1
ENSMUSG00000003134	747.5674185	Tbc1d8	protein_coding	1	0.059733026	0.054053001	1.105082507	0.26912384	0.969921533	0.013166208	0.051675258	0.254787459	0.798887262	1
ENSMUSG00000003135	1200.216664	Cnot11	protein_coding	1	0.018798225	0.039319092	0.478094088	0.63258324	1	0.021941569	0.037418993	0.586375176	0.557623422	1
ENSMUSG00000003153	5724.939069	Slc2a3	protein_coding	6	0.00803377	0.030208991	0.265939706	0.790285645	1	0.02249269	0.028835547	0.780033386	0.435371224	1
ENSMUSG00000003154	1518.497773	Foxj2	protein_coding	6	0.018596761	0.036184904	0.513936993	0.607296042	1	-0.013090516	0.034651427	-0.377777103	0.705596185	1
ENSMUSG00000003161	1562.922655	Sri	protein_coding	5	0.010272891	0.04151972	0.247421966	0.804581676	1	0.005022682	0.039638581	0.126711965	0.899168376	1
ENSMUSG00000003166	2537.118137	Dgcr2	protein_coding	16	0.019252841	0.029826271	0.645499426	0.51860359	1	0.00287364	0.028520519	0.100756936	0.919743413	1
ENSMUSG00000003184	611.4715413	Irf3	protein_coding	7	0.014804272	0.054413416	0.272070262	0.785567995	1	0.0189838	0.052400168	0.362285097	0.717138994	1
ENSMUSG00000003190	31.78687899	Bcl2l12	protein_coding	7	-0.119790834	0.223754564	-0.53536711	0.592396029	1	-0.433777166	0.218613413	-1.984220267	0.04723129	1
ENSMUSG00000003198	146.1373815	Zfp959	protein_coding	17	-0.015998156	0.099895653	-0.160148675	0.872763959	1	0.027001696	0.095048565	0.284083155	0.776346656	1
ENSMUSG00000003199	2105.887044	Mpnd	protein_coding	17	0.006820389	0.032042581	0.212853912	0.831440911	1	-0.031112052	0.030793713	-1.010337784	0.312333484	1
ENSMUSG00000003200	1188.722778	Sh3gl1	protein_coding	17	-0.046238395	0.034796609	-1.328818991	0.183907695	0.967093058	0.002808605	0.033365397	0.084177191	0.932915553	1
ENSMUSG00000003208	227.227518	Yju2	protein_coding	17	-0.010253559	0.067159371	-0.152675029	0.878654554	1	0.040777256	0.064681601	0.630430525	0.528412944	1
ENSMUSG00000003226	5458.182864	Ranbp2	protein_coding	10	0.050885279	0.025408133	2.002716168	0.045207762	0.938689799	0.022134189	0.024203976	0.91448566	0.360461709	1
ENSMUSG00000003228	1004.448825	Grk5	protein_coding	19	0.015012469	0.041247522	0.363960499	0.715887507	1	0.007796837	0.039426676	0.197755373	0.843236464	1
ENSMUSG00000003233	2883.044878	Dvl3	protein_coding	16	0.002551805	0.0278286	0.091697194	0.926938627	1	-0.00011756	0.026571628	-0.004424251	0.99646997	1
ENSMUSG00000003234	2169.224896	Abcf3	protein_coding	16	0.035058805	0.032261203	1.086717205	0.277161808	0.969921533	0.050183948	0.030784839	1.630151368	0.103069509	1
ENSMUSG00000003235	1771.008828	Eif2b5	protein_coding	16	-0.029802873	0.029475443	-1.011108581	0.311964464	0.969921533	0.016370632	0.028026571	0.584111118	0.559145555	1
ENSMUSG00000003269	2512.96674	Cyth2	protein_coding	7	-0.014448071	0.032568821	-0.443616645	0.657319769	1	0.012395859	0.031143846	0.398019549	0.690615776	1
ENSMUSG00000003271	392.5582321	Sult2b1	protein_coding	7	-0.094289528	0.059960133	-1.572536999	0.115826066	0.94452329	-0.010244625	0.057042491	-0.179596374	0.857469452	1
ENSMUSG00000003273	5564.143025	Car11	protein_coding	7	-0.007800366	0.026139765	-0.298409951	0.765390295	1	-0.005141532	0.025022372	-0.205477418	0.83719914	1
ENSMUSG00000003279	24859.69286	Dlgap1	protein_coding	17	-0.031106892	0.020133829	-1.545006291	0.122344742	0.94452329	0.009472038	0.019228623	0.492600927	0.622294593	1
ENSMUSG00000003282	163.5349436	Plag1	protein_coding	4	0.048708325	0.094154228	0.517324885	0.604929386	1	0.049079664	0.090004839	0.545300284	0.585547009	1
ENSMUSG00000003283	65.93763934	Hck	protein_coding	2	0.067523138	0.162781906	0.414807391	0.678282908	1	0.150393484	0.156949005	0.958231523	0.337946025	1
ENSMUSG00000003299	1425.312702	Mrpl4	protein_coding	9	-0.028594883	0.043458241	-0.65798529	0.510547583	1	-0.032022067	0.04147744	-0.772035779	0.440093237	1
ENSMUSG00000003308	2087.866111	Keap1	protein_coding	9	0.031321516	0.033852207	0.925242953	0.354839545	0.976035077	0.008272686	0.032463435	0.2548309	0.798853708	1
ENSMUSG00000003309	49.96148956	Ap1m2	protein_coding	9	-0.241895281	0.15257211	-1.585448877	0.112864384	0.94452329	-0.2187446	0.145579461	-1.502578719	0.132947715	1
ENSMUSG00000003316	10075.55528	Glg1	protein_coding	8	0.004083957	0.017604655	0.231981687	0.816552238	1	-0.0176714	0.016811501	-1.051149447	0.293189957	1
ENSMUSG00000003344	3008.54772	Btbd2	protein_coding	10	-0.022731332	0.03475883	-0.653972863	0.513129289	1	0.011208722	0.033228706	0.337320445	0.735875349	1
ENSMUSG00000003345	7255.911369	Csnk1g2	protein_coding	10	0.010366931	0.030359397	0.341473527	0.732747131	1	-0.025850541	0.029065014	-0.889404042	0.373785973	1
ENSMUSG00000003346	5638.837023	Abhd17a	protein_coding	10	-0.004460834	0.034443218	-0.129512684	0.896951989	1	-0.010849661	0.032939199	-0.329384483	0.741865095	1
ENSMUSG00000003348	356.285091	Mob3a	protein_coding	10	0.061265592	0.075890596	0.807288321	0.419500391	1	-0.03405001	0.07249713	-0.469673901	0.638588017	1
ENSMUSG00000003352	11296.56617	Cacnb3	protein_coding	15	0.015045075	0.024845569	0.605543599	0.544817865	1	0.029204257	0.023753538	1.229469784	0.21889572	1
ENSMUSG00000003354	288.6973577	Ccdc65	protein_coding	15	0.013022657	0.070497119	0.184726089	0.853443883	1	0.018505843	0.06701181	0.276157935	0.782426765	1
ENSMUSG00000003355	30.06400005	Fkbp11	protein_coding	15	-0.18069439	0.206538218	-0.874871448	0.381643856	0.986297343	-0.100323393	0.196469087	-0.510631947	0.609608801	1
ENSMUSG00000003360	2895.293726	Ddx23	protein_coding	15	0.020508825	0.026699525	0.768134444	0.442407315	1	-0.000799537	0.02559488	-0.031238156	0.97507961	1
ENSMUSG00000003363	26434.26167	Pld3	protein_coding	7	-0.000627497	0.022782145	-0.02754336	0.978026357	1	-0.004469934	0.021776582	-0.205263349	0.837366378	1
ENSMUSG00000003378	11473.98978	Grik5	protein_coding	7	-0.034741938	0.028566029	-1.216197676	0.223909629	0.969921533	0.00465274	0.027304754	0.17040038	0.864695273	1
ENSMUSG00000003380	4019.422409	Rabac1	protein_coding	7	0.041226907	0.028139892	1.465069861	0.142901859	0.951975615	-0.008317573	0.02692156	-0.30895585	0.757355112	1
ENSMUSG00000003382	1258.722873	Etv3	protein_coding	3	-0.045161393	0.048369029	-0.933684075	0.350466882	0.974550932	-0.097158061	0.046199306	-2.103019909	0.035464029	1
ENSMUSG00000003402	2347.556607	Prkcsh	protein_coding	9	0.028748046	0.027564216	1.042948078	0.296972341	0.969921533	0.019683862	0.026465157	0.743765166	0.457018557	1
ENSMUSG00000003410	8806.136558	Elavl3	protein_coding	9	0.022243083	0.021720367	1.024065698	0.305804245	0.969921533	0.014078539	0.020766593	0.677941708	0.497808654	1
ENSMUSG00000003411	1534.724447	Rab3b	protein_coding	4	-0.02645197	0.046689875	-0.566546162	0.571022562	1	-0.009882643	0.044536232	-0.221901182	0.82439081	1
ENSMUSG00000003418	75.5200675	St8sia6	protein_coding	2	-0.013886446	0.130589506	-0.106336613	0.915315284	1	-0.080862358	0.124460779	-0.649701531	0.515885035	1
ENSMUSG00000003420	515.0760682	Fcgrt	protein_coding	7	0.06640666	0.055250527	1.201919041	0.229394896	0.969921533	0.011117913	0.053621899	0.207339038	0.835745089	1
ENSMUSG00000003421	1383.269259	Nosip	protein_coding	7	0.041714633	0.042122785	0.990310425	0.322022412	0.969921533	0.047113508	0.040252862	1.170438688	0.241824474	1
ENSMUSG00000003423	656.5294369	Pih1d1	protein_coding	7	-0.037749422	0.046067515	-0.819436914	0.412537181	0.998392963	0.01559141	0.044082123	0.3536901	0.723571143	1
ENSMUSG00000003429	1624.57624	Rps11	protein_coding	7	0.011268266	0.039786295	0.283219796	0.777008354	1	0.055753732	0.038142891	1.461707016	0.143821514	1
ENSMUSG00000003435	5101.865066	Supt5	protein_coding	7	0.031163297	0.023897499	1.304040074	0.192219919	0.96860069	-0.019193023	0.022875666	-0.839014828	0.401460989	1
ENSMUSG00000003436	40.86898033	Dll3	protein_coding	7	0.161694536	0.182361086	0.886672367	0.37525532	0.983726764	0.20113016	0.175035066	1.149084948	0.250520954	1
ENSMUSG00000003437	1728.231302	Paf1	protein_coding	7	-0.018770737	0.030761252	-0.610207166	0.541724583	1	-0.011086981	0.029411364	-0.376962484	0.706201485	1
ENSMUSG00000003438	958.44134	Timm50	protein_coding	7	0.047568178	0.040831887	1.164976222	0.244028618	0.969921533	-0.007666385	0.039045879	-0.196342994	0.844341712	1
ENSMUSG00000003444	209.4126942	Med29	protein_coding	7	0.058750749	0.081064685	0.724739127	0.468612087	1	0.023581774	0.077151115	0.305656949	0.759865855	1
ENSMUSG00000003452	1654.993066	Bicd1	protein_coding	6	0.006763159	0.030854125	0.219197882	0.826495905	1	0.023908488	0.029228447	0.817986939	0.413364645	1
ENSMUSG00000003458	2553.942471	Ncstn	protein_coding	1	0.00677164	0.02518759	0.268848281	0.788046437	1	0.010193014	0.023990648	0.424874494	0.670928169	1
ENSMUSG00000003464	2583.547373	Pex19	protein_coding	1	0.019209213	0.029997216	0.64036653	0.521934337	1	0.033437239	0.028658747	1.166737651	0.243316333	1
ENSMUSG00000003469	22882.06989	Phyhip	protein_coding	14	0.029260765	0.025348091	1.154357717	0.248353543	0.969921533	0.03059955	0.024235363	1.262599239	0.206733242	1
ENSMUSG00000003476	19.64646481	Crhr2	protein_coding	6	-0.175541755	0.223062439	-0.786962415	0.431303869	1	-0.167649948	0.216861212	-0.773074844	0.439478088	1
ENSMUSG00000003477	40.95540556	Inmt	protein_coding	6	-0.029422305	0.208625227	-0.141029468	0.887846663	1	0.046489343	0.202817835	0.229217231	0.818700081	1
ENSMUSG00000003500	2195.119413	Impdh1	protein_coding	6	0.037966323	0.02928997	1.296222655	0.194898786	0.968959358	0.043101902	0.028095386	1.534127406	0.124998312	1
ENSMUSG00000003518	7657.188771	Dusp3	protein_coding	11	-0.042997665	0.021006208	-2.046902773	0.040667632	0.934356671	-0.054823106	0.020082648	-2.729874336	0.006335847	1
ENSMUSG00000003526	1005.439235	Prodh	protein_coding	16	-0.069733752	0.044896918	-1.553196844	0.120376115	0.94452329	-0.001466629	0.043161842	-0.033979766	0.972893286	1
ENSMUSG00000003527	1006.793078	Ess2	protein_coding	16	0.019810495	0.043833076	0.451953105	0.651302766	1	0.056873133	0.041909539	1.357045052	0.174766896	1
ENSMUSG00000003528	1074.40821	Slc25a1	protein_coding	16	-0.048745974	0.041062643	-1.18711244	0.235183272	0.969921533	-0.028824	0.039407047	-0.731442785	0.46450874	1
ENSMUSG00000003531	1418.007862	Dgcr6	protein_coding	16	0.069705675	0.034541101	2.018050189	0.043586035	0.937285611	0.017809053	0.033289194	0.534979987	0.592663696	1
ENSMUSG00000003534	2157.862766	Ddr1	protein_coding	17	0.003194446	0.033003901	0.096789963	0.922893195	1	-0.006054544	0.031707159	-0.190951956	0.848563234	1
ENSMUSG00000003541	315.3450412	Ier3	protein_coding	17	0.013714036	0.083547138	0.164147283	0.8696152	1	0.127102364	0.079603077	1.596701657	0.110332226	1
ENSMUSG00000003545	751.8354303	Fosb	protein_coding	7	-0.072034848	0.124486306	-0.578656801	0.56282077	1	-0.011050616	0.118803163	-0.093016174	0.925890712	1
ENSMUSG00000003546	876.6916125	Klc4	protein_coding	17	0.099968336	0.04571324	2.186857383	0.028752937	0.920363412	0.019396711	0.043929828	0.441538528	0.658823175	1
ENSMUSG00000003549	547.6678052	Ercc1	protein_coding	7	0.045850568	0.050179069	0.913738918	0.360854049	0.978186146	-0.030953475	0.048393092	-0.639625907	0.522415835	1
ENSMUSG00000003559	271.0947237	As3mt	protein_coding	19	0.029595647	0.069847194	0.423719912	0.671770091	1	0.056999444	0.067032028	0.850331485	0.395140817	1
ENSMUSG00000003573	135.3615241	Homer3	protein_coding	8	0.052251487	0.104653628	0.499280229	0.617581982	1	0.056977824	0.100221616	0.568518309	0.569683077	1
ENSMUSG00000003575	10056.68622	Crtc1	protein_coding	8	0.008114145	0.030184976	0.26881404	0.788072789	1	0.020180939	0.028865194	0.699144388	0.484461801	1
ENSMUSG00000003581	880.7278053	Rnf215	protein_coding	11	0.01846847	0.047702763	0.387157231	0.698639811	1	-0.065222906	0.045703584	-1.427085144	0.153555354	1
ENSMUSG00000003585	1314.840296	Sec14l2	protein_coding	11	-0.099173616	0.049342278	-2.009911584	0.044440548	0.938045893	-0.013018633	0.04717038	-0.275991685	0.782554453	1
ENSMUSG00000003604	286.2707456	Aven	protein_coding	2	0.157199121	0.072166181	2.178293461	0.029384196	0.920975767	-0.064515293	0.069959216	-0.922184332	0.356432434	1
ENSMUSG00000003617	446.8549934	Cp	protein_coding	3	-0.051398487	0.066323737	-0.774963668	0.438361129	1	-0.032129002	0.06372855	-0.504153973	0.614153182	1
ENSMUSG00000003623	986.5016215	Crot	protein_coding	5	-0.061957536	0.050790827	-1.219856805	0.222519163	0.969921533	0.014672903	0.048386945	0.303240953	0.761706241	1
ENSMUSG00000003644	471.8788093	Rps6ka1	protein_coding	4	0.007284407	0.05960133	0.12221887	0.902725683	1	0.059791927	0.056951337	1.049877491	0.293774441	1
ENSMUSG00000003657	260.3319164	Calb2	protein_coding	8	0.120706204	0.088952495	1.356973786	0.17478954	0.964756933	-0.000388098	0.085230886	-0.00455349	0.996366854	1
ENSMUSG00000003660	5057.360589	Snrnp200	protein_coding	2	0.07047467	0.027477069	2.564854021	0.010321922	0.889302554	0.023208067	0.026232432	0.884708964	0.37631362	1
ENSMUSG00000003662	1538.464282	Ciao1	protein_coding	2	-0.024356403	0.032342823	-0.753069793	0.451407975	1	-0.037062158	0.030869478	-1.200608529	0.229903091	1
ENSMUSG00000003665	39.76987548	Has1	protein_coding	17	-0.178587493	0.212302568	-0.841193277	0.400239666	0.993766673	0.30990933	0.2013918	1.538837879	0.12384388	1
ENSMUSG00000003680	220.7134944	Taf6l	protein_coding	19	0.038471447	0.084233157	0.456725691	0.647868223	1	-0.054715003	0.081061669	-0.674979973	0.499688489	1
ENSMUSG00000003721	1500.503978	Insig2	protein_coding	1	0.013470917	0.043588842	0.309045068	0.757287245	1	0.008410598	0.041545785	0.202441667	0.839571457	1
ENSMUSG00000003731	4228.488676	Kpna6	protein_coding	4	-0.016991721	0.026677296	-0.636935664	0.524166751	1	-0.027334233	0.025459619	-1.073630867	0.282988158	1
ENSMUSG00000003746	1517.783472	Man1a	protein_coding	10	-0.021020441	0.046142146	-0.455558381	0.648707577	1	-0.040042769	0.044061191	-0.908799065	0.3634562	1
ENSMUSG00000003752	165.1892008	Itpkc	protein_coding	7	0.032174938	0.091557128	0.351419259	0.725273836	1	-0.129801265	0.088088757	-1.473528164	0.140608675	1
ENSMUSG00000003762	478.2439441	Coq8b	protein_coding	7	0.046284591	0.053188605	0.870197504	0.38419248	0.987330494	-0.052816939	0.051442635	-1.02671528	0.304554552	1
ENSMUSG00000003778	2033.186746	Brd8	protein_coding	18	0.038685488	0.02996915	1.290843686	0.196757886	0.969172105	0.002314402	0.028650913	0.080779333	0.935617444	1
ENSMUSG00000003779	55.26747956	Kif20a	protein_coding	18	0.333240954	0.165429326	2.014400722	0.043967479	0.937630589	0.221967731	0.158411284	1.401211608	0.161150804	1
ENSMUSG00000003808	1173.726602	Farsa	protein_coding	8	-0.031062571	0.037513721	-0.828032243	0.40765224	0.996602759	-0.051805451	0.035917773	-1.442334731	0.149207967	1
ENSMUSG00000003809	751.3189812	Gcdh	protein_coding	8	-0.080857354	0.050466558	-1.602196727	0.109112114	0.94452329	-0.014951229	0.048273716	-0.309717801	0.756775564	1
ENSMUSG00000003810	6200.603695	Mast2	protein_coding	4	-0.028201212	0.029848621	-0.944807864	0.344756976	0.972731333	-0.015121558	0.028525217	-0.530111949	0.596034315	1
ENSMUSG00000003812	143.3021697	Dnase2a	protein_coding	8	0.050280038	0.099298093	0.506354521	0.612607795	1	0.132930343	0.095322638	1.394530681	0.163157411	1
ENSMUSG00000003813	1349.665537	Rad23a	protein_coding	8	0.007085356	0.035447376	0.199883781	0.841571476	1	-0.041562671	0.034094123	-1.219056753	0.222822653	1
ENSMUSG00000003814	10539.33983	Calr	protein_coding	8	0.032769838	0.034277234	0.956023409	0.339060408	0.971065572	0.010075302	0.032771666	0.30743941	0.758508935	1
ENSMUSG00000003824	57.64293445	Syce2	protein_coding	8	-0.3269567	0.150621337	-2.170719675	0.029952369	0.921561612	-0.122371569	0.143777863	-0.851115514	0.394705188	1
ENSMUSG00000003847	4125.959144	Nfat5	protein_coding	8	0.016913404	0.029942681	0.564859375	0.572169417	1	0.048356041	0.028558046	1.693254534	0.090407028	1
ENSMUSG00000003848	931.2204342	Nob1	protein_coding	8	0.00547344	0.048361321	0.113178045	0.909889401	1	-0.051486393	0.046336887	-1.111131899	0.266511579	1
ENSMUSG00000003849	75.24722765	Nqo1	protein_coding	8	-0.160876029	0.133520206	-1.204881519	0.228249044	0.969921533	-0.080829541	0.128176116	-0.630613125	0.528293515	1
ENSMUSG00000003863	10541.26824	Ppfia3	protein_coding	7	-0.018086355	0.025128743	-0.719747688	0.471680359	1	-0.000311106	0.024031579	-0.012945731	0.98967109	1
ENSMUSG00000003865	766.1302226	Gys1	protein_coding	7	0.013413952	0.050639789	0.264889579	0.791094526	1	-0.054925819	0.048446003	-1.13375337	0.256898016	1
ENSMUSG00000003868	704.5200784	Ruvbl2	protein_coding	7	0.077956457	0.045957677	1.696266267	0.089835466	0.94452329	-0.010130131	0.044168263	-0.22935317	0.818594431	1
ENSMUSG00000003872	1187.784055	Lin7b	protein_coding	7	0.000278148	0.035854079	0.007757767	0.993810259	1	-0.006633983	0.034599642	-0.191735587	0.847949329	1
ENSMUSG00000003873	690.6777693	Bax	protein_coding	7	-0.015917281	0.050657228	-0.314215392	0.753357453	1	0.020010513	0.048950685	0.408789239	0.682694338	1
ENSMUSG00000003882	13.0135452	Il7r	protein_coding	15	0.023751905	0.360580161	0.065871357	0.947480245	1	0.186634907	0.339721229	0.549376639	0.582747003	1
ENSMUSG00000003923	1045.612322	Tfam	protein_coding	10	0.054670141	0.038569765	1.417435141	0.156355745	0.958009888	0.017884757	0.036733248	0.486882006	0.626341951	1
ENSMUSG00000003929	885.9779127	Zfp81	protein_coding	17	0.032062064	0.046093072	0.695593988	0.486683132	1	0.027357833	0.043806608	0.624513838	0.532290185	1
ENSMUSG00000003934	1759.469596	Efnb3	protein_coding	11	0.053990282	0.069129946	0.780997026	0.434804244	1	0.002147444	0.06615775	0.032459448	0.974105655	1
ENSMUSG00000003948	6665.605544	Mmd	protein_coding	11	-0.033404835	0.018957433	-1.762096938	0.078052921	0.94452329	-0.008184843	0.018024542	-0.454094366	0.649760908	1
ENSMUSG00000003949	10916.06428	Hlf	protein_coding	11	0.012463915	0.027759032	0.449003953	0.653428805	1	0.009455294	0.026508847	0.356684465	0.721328037	1
ENSMUSG00000003955	481.2647085	Fam162a	protein_coding	16	0.075743367	0.059085299	1.281932538	0.199866313	0.969464361	0.015034969	0.056548188	0.265878875	0.790332495	1
ENSMUSG00000003970	6266.85213	Rpl8	protein_coding	15	0.030516199	0.027101801	1.125984161	0.260172224	0.969921533	0.032484642	0.025985915	1.250086556	0.21126793	1
ENSMUSG00000003974	2631.121981	Grm3	protein_coding	5	-0.02995007	0.037735763	-0.793678653	0.427382531	1	-0.000425976	0.036006513	-0.011830539	0.990560816	1
ENSMUSG00000003992	1808.004258	Ssbp2	protein_coding	13	-0.001170019	0.035265317	-0.033177617	0.973532948	1	-0.008714948	0.03365989	-0.25891197	0.795703163	1
ENSMUSG00000004018	102.7672716	Fancl	protein_coding	11	0.116466134	0.111265301	1.046742625	0.295218299	0.969921533	0.013536447	0.106740822	0.126816026	0.899086012	1
ENSMUSG00000004031	4349.58521	Brinp2	protein_coding	1	0.029485076	0.035392112	0.833097407	0.404789796	0.995522981	0.08391118	0.033803768	2.482302544	0.013053639	1
ENSMUSG00000004032	2612.055619	Gstm5	protein_coding	3	0.006355792	0.03632536	0.174968453	0.861104422	1	0.043009027	0.034648584	1.241292486	0.214497719	1
ENSMUSG00000004035	333.5280541	Gstm7	protein_coding	3	-0.019947543	0.076375445	-0.261177444	0.793955671	1	0.109985658	0.072895406	1.508814668	0.131346151	1
ENSMUSG00000004040	1853.954087	Stat3	protein_coding	11	-0.02525682	0.030439267	-0.829744686	0.406683151	0.996239564	-0.029513973	0.029103389	-1.014107749	0.310531341	1
ENSMUSG00000004043	61.12921156	Stat5a	protein_coding	11	0.074099939	0.169132872	0.43811672	0.661301674	1	0.0502507	0.162062391	0.310070091	0.756507656	1
ENSMUSG00000004044	619.2742275	Cavin1	protein_coding	11	-0.047145068	0.047778754	-0.986737076	0.323771549	0.969921533	-0.061805233	0.046474535	-1.329873073	0.183560095	1
ENSMUSG00000004054	885.6695391	Map3k11	protein_coding	19	0.030893478	0.050841803	0.607639308	0.543426724	1	0.019003564	0.048773821	0.389626321	0.696812886	1
ENSMUSG00000004056	4932.971835	Akt2	protein_coding	7	-0.004715875	0.033268961	-0.141749999	0.88727748	1	-0.030258664	0.031854046	-0.949915881	0.342154997	1
ENSMUSG00000004069	2086.062522	Dnaja3	protein_coding	16	0.012956632	0.027075074	0.478544655	0.632262599	1	-0.049226522	0.02586623	-1.90311931	0.057024979	1
ENSMUSG00000004070	1290.049592	Hmox2	protein_coding	16	-0.021193117	0.037007121	-0.572676726	0.566863599	1	-0.018891219	0.035267877	-0.535649451	0.592200845	1
ENSMUSG00000004071	7246.134547	Cdip1	protein_coding	16	-0.003353952	0.020592088	-0.16287577	0.870616248	1	0.010095675	0.019674208	0.513142649	0.60785154	1
ENSMUSG00000004085	243.615385	Map3k20	protein_coding	2	-0.086253757	0.090759363	-0.950356569	0.341931104	0.971885749	0.057958405	0.086214222	0.672260369	0.501417955	1
ENSMUSG00000004096	1235.448117	Cwc15	protein_coding	9	0.01450981	0.037179943	0.390259078	0.69634498	1	-0.007544976	0.035495429	-0.212561912	0.831668683	1
ENSMUSG00000004098	179.7256121	Col5a3	protein_coding	9	-0.083876937	0.101762621	-0.824241122	0.409802566	0.997399442	-0.043239468	0.097780255	-0.442210626	0.658336797	1
ENSMUSG00000004099	2383.897709	Dnmt1	protein_coding	9	0.02906185	0.031378156	0.926180947	0.354351952	0.975866031	-0.030993469	0.030004107	-1.032974217	0.301615965	1
ENSMUSG00000004100	535.8489972	Ppan	protein_coding	9	0.020727856	0.054079391	0.383285681	0.701507955	1	0.03045797	0.05188303	0.58705073	0.557169636	1
ENSMUSG00000004105	110.103029	Angptl2	protein_coding	2	-0.053347755	0.115326139	-0.462581647	0.643664267	1	0.034928326	0.113272781	0.308355859	0.757811566	1
ENSMUSG00000004110	10006.72746	Cacna1e	protein_coding	1	0.052045946	0.050040425	1.040078016	0.298303657	0.969921533	0.051424935	0.04782913	1.075180246	0.282294038	1
ENSMUSG00000004113	6322.83994	Cacna1b	protein_coding	2	0.041844761	0.036390169	1.149891918	0.25018839	0.969921533	-0.000967145	0.034788972	-0.027800328	0.977821404	1
ENSMUSG00000004127	253.3518078	Trmt10a	protein_coding	3	0.053939499	0.074905427	0.720101358	0.471462592	1	-0.048696523	0.071569112	-0.680412561	0.49624327	1
ENSMUSG00000004151	4005.09291	Etv1	protein_coding	12	0.041160443	0.042609947	0.965982018	0.334053179	0.969921533	0.014041398	0.040664667	0.345297252	0.729870913	1
ENSMUSG00000004187	22891.92047	Kifc2	protein_coding	15	-0.007834197	0.023833365	-0.328707113	0.742377077	1	-0.002287928	0.02279724	-0.10035988	0.92005862	1
ENSMUSG00000004207	55413.0801	Psap	protein_coding	10	0.028388341	0.01341674	2.115889656	0.034354193	0.926783344	0.013404668	0.0128201	1.045597799	0.295746766	1
ENSMUSG00000004221	1604.039904	Ikbkg	protein_coding	X	0.004912349	0.034258524	0.143390574	0.885981727	1	0.054504045	0.032661105	1.668775262	0.095161927	1
ENSMUSG00000004231	14.66731905	Pax2	protein_coding	19	0.32020302	0.341863935	0.936638782	0.348944396	0.974051913	0.188010718	0.326367162	0.576071187	0.564567066	1
ENSMUSG00000004233	274.7647053	Wars2	protein_coding	3	0.000255282	0.079640312	0.003205437	0.997442435	1	-0.145063182	0.076159195	-1.904736277	0.056814361	1
ENSMUSG00000004263	617.1314593	Atn1	protein_coding	6	0.015165622	0.046255351	0.327867401	0.743011922	1	0.031072536	0.044447946	0.699076974	0.484503927	1
ENSMUSG00000004264	1662.081435	Phb2	protein_coding	6	-0.009471	0.032417839	-0.292153944	0.770168924	1	-0.037638735	0.031106477	-1.209996724	0.22628015	1
ENSMUSG00000004266	114.3544106	Ptpn6	protein_coding	6	0.068518042	0.115681027	0.592301463	0.553648736	1	-0.161346717	0.112255723	-1.437313954	0.150628806	1
ENSMUSG00000004267	32006.02522	Eno2	protein_coding	6	0.018581891	0.017946708	1.035392681	0.300485563	0.969921533	0.013660206	0.017158278	0.79612917	0.425956961	1
ENSMUSG00000004268	758.8859841	Emg1	protein_coding	6	0.002764354	0.037934092	0.072872547	0.941907541	1	-0.089264352	0.036465001	-2.447945984	0.014367319	1
ENSMUSG00000004270	514.770672	Lpcat3	protein_coding	6	-0.025991513	0.049522231	-0.524845368	0.599690691	1	-0.065349673	0.04741957	-1.378116119	0.16816744	1
ENSMUSG00000004285	2123.578053	Atp6v1f	protein_coding	6	-0.03430456	0.034280829	-1.000692261	0.31697561	0.969921533	-0.024306551	0.03284347	-0.740072559	0.459255968	1
ENSMUSG00000004317	446.7955681	Clcn5	protein_coding	X	-0.022384112	0.055670484	-0.402082233	0.687623508	1	0.025992712	0.052829332	0.492012884	0.622710235	1
ENSMUSG00000004319	7376.54666	Clcn3	protein_coding	8	-0.007526192	0.023362717	-0.32214543	0.747342523	1	-0.003777016	0.022279267	-0.169530521	0.865379368	1
ENSMUSG00000004328	212.1177628	Hif3a	protein_coding	7	-0.200383281	0.118879816	-1.685595488	0.091873739	0.94452329	-0.182863351	0.114054279	-1.603301104	0.108868193	1
ENSMUSG00000004347	183.4936578	Pde1c	protein_coding	6	-0.060322451	0.094001328	-0.641719138	0.52105556	1	0.017925621	0.089212346	0.200932067	0.840751693	1
ENSMUSG00000004356	981.4034683	Utp20	protein_coding	10	0.02317462	0.040707207	0.569300177	0.569152447	1	-0.004481211	0.038699286	-0.115795715	0.907814446	1
ENSMUSG00000004360	2565.336486	9330159F19Rik	protein_coding	10	0.097741558	0.036948205	2.645366877	0.008160239	0.85066383	0.042760224	0.035224808	1.213923559	0.224776916	1
ENSMUSG00000004364	5004.512251	Cul3	protein_coding	1	-0.030800206	0.027422794	-1.123160747	0.26136923	0.969921533	-0.009228727	0.026122974	-0.353280106	0.723878458	1
ENSMUSG00000004366	5588.036503	Sst	protein_coding	16	0.007677147	0.040742822	0.188429438	0.850540025	1	0.00531002	0.038951145	0.136325122	0.891564265	1
ENSMUSG00000004383	7530.260921	Large1	protein_coding	8	0.041307087	0.073070437	0.56530505	0.571866294	1	0.06554132	0.06982895	0.938598111	0.347937123	1
ENSMUSG00000004393	1054.257629	Ddx56	protein_coding	11	-0.030281207	0.03783181	-0.800416558	0.423469491	1	-0.011256351	0.036195282	-0.310989451	0.755808641	1
ENSMUSG00000004394	1825.728055	Tmed4	protein_coding	11	0.028220803	0.029094612	0.969966631	0.332063125	0.969921533	0.031751375	0.027744487	1.144421028	0.252449072	1
ENSMUSG00000004415	251.2921044	Col26a1	protein_coding	5	0.034543819	0.092766685	0.372373111	0.709615071	1	-0.08073006	0.089443336	-0.902583283	0.366747102	1
ENSMUSG00000004446	313.8728152	Bid	protein_coding	6	0.029565913	0.072785076	0.406208453	0.684589443	1	-0.013872626	0.068957118	-0.201177572	0.840559728	1
ENSMUSG00000004451	602.8765817	Ralb	protein_coding	1	0.004815829	0.054531258	0.088313185	0.92962776	1	0.031777333	0.05223438	0.608360477	0.542948419	1
ENSMUSG00000004455	3040.944004	Ppp1cc	protein_coding	5	-0.02867621	0.026304349	-1.09016992	0.275638301	0.969921533	-0.020721122	0.025106118	-0.825341529	0.409177721	1
ENSMUSG00000004460	1562.41463	Dnajb11	protein_coding	16	0.047292432	0.035157142	1.34517282	0.178569431	0.965811319	0.004244898	0.033668115	0.126080667	0.899668071	1
ENSMUSG00000004462	508.606894	Tbccd1	protein_coding	16	0.055696299	0.051318019	1.085316624	0.277781446	0.969921533	0.061961962	0.048811043	1.269425066	0.204289501	1
ENSMUSG00000004473	233.8182399	Clec11a	protein_coding	7	-0.020263908	0.076446884	-0.265071734	0.790954201	1	-0.00355063	0.073250575	-0.048472383	0.961339773	1
ENSMUSG00000004500	384.9257164	Zfp324	protein_coding	7	0.012302459	0.066133798	0.18602378	0.852426113	1	0.062218508	0.063141616	0.985380365	0.324437271	1
ENSMUSG00000004508	791.5909697	Gab2	protein_coding	7	0.007011665	0.04680019	0.149821302	0.880905603	1	0.089516149	0.044489234	2.012085637	0.04421091	1
ENSMUSG00000004530	2397.185794	Coro1c	protein_coding	5	-0.008684778	0.037429405	-0.232030886	0.816514025	1	-0.024081271	0.035711665	-0.674325084	0.50010466	1
ENSMUSG00000004535	4759.042749	Tax1bp1	protein_coding	6	0.009658156	0.022359405	0.4319505	0.665777391	1	0.00102374	0.021271767	0.048126701	0.961615266	1
ENSMUSG00000004558	20358.17351	Ndrg2	protein_coding	14	-0.018325144	0.0448292	-0.408776949	0.682703358	1	-0.007307722	0.042852831	-0.170530666	0.86459282	1
ENSMUSG00000004561	929.4863178	Mettl17	protein_coding	14	0.028194762	0.043716081	0.644951717	0.518958475	1	0.032777544	0.041770096	0.784713145	0.432621774	1
ENSMUSG00000004562	799.0738724	Arhgef40	protein_coding	14	-0.003726548	0.05057478	-0.07368392	0.941261894	1	0.062513066	0.04856723	1.287144981	0.19804376	1
ENSMUSG00000004565	2575.524957	Pnpla6	protein_coding	8	0.019084627	0.029287097	0.651639423	0.514633809	1	0.020090006	0.027997432	0.717566039	0.473024904	1
ENSMUSG00000004567	3240.455785	Mcoln1	protein_coding	8	-0.01152156	0.0305699	-0.376892305	0.70625364	1	-0.012744289	0.029201108	-0.436431684	0.662523555	1
ENSMUSG00000004568	2288.58136	Arhgef18	protein_coding	8	0.041557867	0.02993488	1.388275711	0.165053105	0.961496509	0.01098476	0.028573497	0.384438764	0.700653274	1
ENSMUSG00000004591	1086.042343	Pkn2	protein_coding	3	-0.039788317	0.045400001	-0.876394624	0.38081554	0.98596214	-0.028880186	0.043196829	-0.668571914	0.503768593	1
ENSMUSG00000004609	388.9401302	Cd33	protein_coding	7	-0.076690809	0.074199754	-1.033572274	0.301336167	0.969921533	-0.046745624	0.070895478	-0.659359735	0.509664792	1
ENSMUSG00000004610	35.45300919	Etfb	protein_coding	7	0.10365746	0.187313391	0.553390545	0.579996012	1	0.026823707	0.182495546	0.146982803	0.883145594	1
ENSMUSG00000004626	1314.548991	Stxbp2	protein_coding	8	-0.097819895	0.046619944	-2.098241379	0.035883828	0.928695503	-0.076849986	0.044576839	-1.723989122	0.084709807	1
ENSMUSG00000004631	687.4646669	Sgce	protein_coding	6	0.008114051	0.051347922	0.15802102	0.874440236	1	-0.025035246	0.049032088	-0.510589025	0.609638863	1
ENSMUSG00000004633	992.8024978	Chn2	protein_coding	6	0.038643507	0.05945859	0.649923038	0.515741936	1	0.06552493	0.056783534	1.153942441	0.248523768	1
ENSMUSG00000004637	861.6290646	Wwox	protein_coding	8	0.018750623	0.048020968	0.3904674	0.696190957	1	0.001691006	0.04583835	0.036890633	0.970572208	1
ENSMUSG00000004642	616.3877084	Slbp	protein_coding	5	-0.097113296	0.062270277	-1.55954494	0.118867457	0.94452329	-0.059835032	0.059157806	-1.011447774	0.311802166	1
ENSMUSG00000004661	274.0400042	Arid3b	protein_coding	9	-0.066141238	0.080413107	-0.822518133	0.410782071	0.997757924	0.135297996	0.076260562	1.774154192	0.076037649	1
ENSMUSG00000004665	188.8380504	Cnn2	protein_coding	10	0.004165518	0.08485511	0.049089774	0.960847753	1	0.044323592	0.0825938	0.536645512	0.5915125	1
ENSMUSG00000004667	1502.116714	Polr2e	protein_coding	10	0.015622201	0.034351293	0.454777683	0.649269187	1	-0.003403345	0.032985813	-0.103176009	0.91782328	1
ENSMUSG00000004677	2863.653834	Myo9b	protein_coding	8	-0.001233229	0.036515927	-0.033772351	0.973058684	1	0.006941205	0.034929297	0.198721566	0.842480553	1
ENSMUSG00000004698	2310.377966	Hdac9	protein_coding	12	0.007182781	0.04625347	0.155291732	0.876591334	1	-0.025424192	0.044160432	-0.57572337	0.564802177	1
ENSMUSG00000004730	187.5584909	Adgre1	protein_coding	17	0.126689203	0.093558582	1.35411632	0.17569927	0.965021742	-0.001241989	0.089644176	-0.013854659	0.988945935	1
ENSMUSG00000004748	1960.085893	Mtfp1	protein_coding	11	0.033439239	0.029376008	1.138317987	0.254987726	0.969921533	0.003310796	0.028075864	0.117923199	0.906128512	1
ENSMUSG00000004768	1000.308803	Rab23	protein_coding	1	-0.024369632	0.042619795	-0.571791403	0.567463302	1	-0.037381538	0.040560985	-0.921613172	0.356730385	1
ENSMUSG00000004771	3277.161903	Rab11a	protein_coding	9	0.058675467	0.028406271	2.06558143	0.038868019	0.932323311	0.003653542	0.027072182	0.134955567	0.892647005	1
ENSMUSG00000004788	819.4074645	Eif2b2	protein_coding	12	0.093380617	0.051753468	1.804335436	0.071178738	0.94452329	0.062680948	0.049433033	1.267997222	0.204798942	1
ENSMUSG00000004789	4519.04821	Dlst	protein_coding	12	-0.014659936	0.020582916	-0.712238063	0.476317371	1	-0.02275938	0.019644946	-1.15853617	0.2466453	1
ENSMUSG00000004791	48.54595409	Pgf	protein_coding	12	-0.074073448	0.161075832	-0.459866925	0.645611742	1	0.150959014	0.151795594	0.994488775	0.319984967	1
ENSMUSG00000004798	5130.78268	Ulk2	protein_coding	11	0.001466458	0.021793755	0.067287972	0.946352452	1	-0.003320359	0.02075445	-0.159983011	0.872894457	1
ENSMUSG00000004815	1335.383264	Dgkq	protein_coding	5	0.010412889	0.039047028	0.26667557	0.789718965	1	-0.002545508	0.037371416	-0.068113757	0.945695079	1
ENSMUSG00000004837	114.5841241	Grap	protein_coding	11	-0.112623131	0.112286748	-1.002995744	0.315862915	0.969921533	-0.281654708	0.110276657	-2.554073682	0.010647072	1
ENSMUSG00000004843	1668.416398	Chmp2b	protein_coding	16	0.013808532	0.037285557	0.370345337	0.711125197	1	-0.004452349	0.035541947	-0.125270253	0.900309601	1
ENSMUSG00000004846	986.2003048	Plod3	protein_coding	5	-0.055060695	0.037710821	-1.460076785	0.144268972	0.952604443	-0.022849383	0.036018335	-0.634381978	0.525831568	1
ENSMUSG00000004849	6475.274155	Ap1s1	protein_coding	5	0.002846286	0.028262427	0.100709194	0.919781313	1	-0.009533211	0.027057584	-0.352330456	0.72459045	1
ENSMUSG00000004865	3211.009552	Srpk1	protein_coding	17	-0.020033467	0.031332119	-0.639390751	0.522568764	1	-0.05582889	0.029952779	-1.863896826	0.062336195	1
ENSMUSG00000004880	369.2755355	Lbr	protein_coding	1	0.074347685	0.067500403	1.101440607	0.270704941	0.969921533	-0.140722603	0.064976683	-2.165740028	0.030331058	1
ENSMUSG00000004885	43.97374117	Crabp2	protein_coding	3	0.286893659	0.185996946	1.542464355	0.122960793	0.94452329	-0.137513977	0.18570402	-0.740500805	0.458996173	1
ENSMUSG00000004891	427.1418493	Nes	protein_coding	3	-0.003602971	0.087092882	-0.041369296	0.96700149	1	0.099811885	0.08374287	1.191885166	0.233306276	1
ENSMUSG00000004892	10134.51154	Bcan	protein_coding	3	-0.028086313	0.0244476	-1.148837227	0.250623106	0.969921533	-0.016277231	0.023393252	-0.695808812	0.48654857	1
ENSMUSG00000004894	478.4550073	Hapln2	protein_coding	3	-0.003942827	0.079582644	-0.049543803	0.96048593	1	-0.090275257	0.076346544	-1.182440645	0.237030904	1
ENSMUSG00000004895	1663.866385	Prcc	protein_coding	3	0.004376973	0.030056545	0.145624606	0.884217742	1	-0.001053552	0.028718211	-0.036685866	0.970735478	1
ENSMUSG00000004896	928.4353324	Rrnad1	protein_coding	3	-0.013552888	0.040737351	-0.332689464	0.739368703	1	-0.056268811	0.039052749	-1.440841219	0.149629546	1
ENSMUSG00000004897	4971.390427	Hdgf	protein_coding	3	0.054815707	0.0272965	2.008158798	0.04462642	0.93820526	0.045448205	0.026149645	1.738004644	0.082209995	1
ENSMUSG00000004902	2007.513631	Slc25a18	protein_coding	6	-0.050766979	0.051324758	-0.989132345	0.322598394	0.969921533	-0.057441025	0.049090123	-1.170113711	0.241955211	1
ENSMUSG00000004929	1699.548708	Thop1	protein_coding	10	-0.008212446	0.037522362	-0.218868046	0.826752838	1	-0.009506274	0.035884266	-0.264914816	0.791075084	1
ENSMUSG00000004931	609.3660289	Apba3	protein_coding	10	-0.051475363	0.058797313	-0.875471356	0.381317489	0.986165224	-0.118127796	0.056538652	-2.089328117	0.036678197	1
ENSMUSG00000004933	6327.646974	Matk	protein_coding	10	-0.034925053	0.028462504	-1.227054827	0.219801985	0.969921533	-0.006370131	0.027287933	-0.233441311	0.815418738	1
ENSMUSG00000004934	960.4861491	Pias4	protein_coding	10	0.033290853	0.044307289	0.751362894	0.452434288	1	-0.075438921	0.042462795	-1.776588698	0.075635937	1
ENSMUSG00000004936	9764.545072	Map2k1	protein_coding	9	0.025382102	0.024249805	1.046693031	0.295241179	0.969921533	0.012955111	0.023158833	0.559402584	0.575886998	1
ENSMUSG00000004937	4355.345743	Sgta	protein_coding	10	0.008285733	0.024471611	0.338585502	0.734922006	1	0.004052242	0.023373934	0.173365849	0.862363868	1
ENSMUSG00000004945	1133.731092	Tmem242	protein_coding	17	0.035997406	0.040919225	0.87971865	0.379011744	0.985233731	0.03922663	0.039301558	0.998093507	0.318234018	1
ENSMUSG00000004947	290.9381042	Dtx2	protein_coding	5	0.041140335	0.077076145	0.533762224	0.593506053	1	0.034451041	0.073893252	0.466227155	0.641052914	1
ENSMUSG00000004951	219.2033652	Hspb1	protein_coding	5	0.193193282	0.136707622	1.413185885	0.157601076	0.958536217	0.117367573	0.130979866	0.896073392	0.370213567	1
ENSMUSG00000004952	190.0809366	Rasa4	protein_coding	5	0.023255777	0.088929816	0.261507089	0.793701483	1	0.020856896	0.085311548	0.244479165	0.806859737	1
ENSMUSG00000004961	6038.857455	Syt5	protein_coding	7	0.016046027	0.028509138	0.562838019	0.573545189	1	-0.011297667	0.027250258	-0.414589378	0.678442525	1
ENSMUSG00000004980	11615.3791	Hnrnpa2b1	protein_coding	6	0.037550347	0.028723784	1.307291108	0.191113863	0.968434504	-0.018669366	0.027472912	-0.679555409	0.496786012	1
ENSMUSG00000004994	350.4470806	Ccdc130	protein_coding	8	-0.026608386	0.063893807	-0.41644702	0.677082928	1	-0.080314095	0.061088455	-1.314718051	0.188604678	1
ENSMUSG00000004996	530.5850929	Mri1	protein_coding	8	-0.022002668	0.054397921	-0.404476265	0.685862528	1	-0.021746026	0.052019403	-0.418036836	0.675920185	1
ENSMUSG00000005034	22182.22534	Prkacb	protein_coding	3	0.00831926	0.019534348	0.425878575	0.670196328	1	-0.019482262	0.018654798	-1.044356638	0.296320418	1
ENSMUSG00000005043	169.5421392	Sgsh	protein_coding	11	0.058821465	0.099022629	0.594020432	0.552498447	1	-0.139248298	0.095540771	-1.457475127	0.144985272	1
ENSMUSG00000005045	15799.87764	Chd5	protein_coding	4	0.011336507	0.027402521	0.413703077	0.679091573	1	-0.015149967	0.02621107	-0.577998785	0.56326494	1
ENSMUSG00000005054	393.6113974	Cstb	protein_coding	10	0.106586468	0.068683824	1.551842381	0.120699943	0.94452329	0.054885645	0.066237232	0.828622269	0.407318183	1
ENSMUSG00000005057	228.2217488	Sh2b2	protein_coding	5	0.095381064	0.085453613	1.116173564	0.264347848	0.969921533	0.054797636	0.081812181	0.669798016	0.502986559	1
ENSMUSG00000005069	2196.189261	Pex5	protein_coding	6	-0.047027769	0.03643034	-1.290895676	0.196739855	0.969170181	-0.037878654	0.034861352	-1.086551481	0.277235077	1
ENSMUSG00000005078	1362.502389	Jkamp	protein_coding	12	0.052338769	0.041400935	1.264192932	0.206160787	0.96982937	0.035886831	0.039508735	0.90832651	0.36370574	1
ENSMUSG00000005087	62.6952912	Cd44	protein_coding	2	-0.171827158	0.161028962	-1.067057475	0.285945883	0.969921533	-0.190120629	0.154046448	-1.234177301	0.217136844	1
ENSMUSG00000005089	119260.9972	Slc1a2	protein_coding	2	-0.05822047	0.044270523	-1.315106904	0.188473977	0.967995114	-0.016845345	0.042318356	-0.39806237	0.690584212	1
ENSMUSG00000005102	918.7083983	Eif2ak4	protein_coding	2	0.020618632	0.04279796	0.481766692	0.629971694	1	-0.006254739	0.040784812	-0.153359515	0.87811477	1
ENSMUSG00000005103	4773.258541	Wdr1	protein_coding	5	-0.025014943	0.019396799	-1.28964285	0.197174691	0.969215838	0.013392787	0.018463767	0.725355054	0.468234239	1
ENSMUSG00000005107	39.16808776	Slc2a9	protein_coding	5	-0.065763052	0.201504142	-0.326360795	0.744151396	1	0.120410916	0.18944546	0.635596734	0.525039299	1
ENSMUSG00000005124	232.5239738	Ccn4	protein_coding	15	-0.274008499	0.113085473	-2.423021212	0.015392028	0.918546371	-0.219395366	0.107540518	-2.040118179	0.041338557	1
ENSMUSG00000005125	1384.94316	Ndrg1	protein_coding	15	-0.043272047	0.049107243	-0.881174431	0.378223416	0.984916219	-0.064775905	0.047016285	-1.377733376	0.168285623	1
ENSMUSG00000005142	2016.744438	Man2b1	protein_coding	8	-0.02290061	0.031004732	-0.738616602	0.46013984	1	-0.037177093	0.029641866	-1.254208922	0.209766078	1
ENSMUSG00000005148	444.3256379	Klf5	protein_coding	14	-0.018792589	0.061381784	-0.306159055	0.759483546	1	0.016143427	0.058477534	0.276062033	0.782500422	1
ENSMUSG00000005150	666.6586076	Wdr83	protein_coding	8	-0.00611122	0.048839362	-0.125128987	0.900421435	1	-0.051664419	0.046865496	-1.102397786	0.270288774	1
ENSMUSG00000005161	4260.952183	Prdx2	protein_coding	8	0.035483867	0.023716329	1.496178736	0.134607084	0.948216946	0.020690528	0.022636108	0.914049717	0.360690722	1
ENSMUSG00000005198	3550.553654	Polr2a	protein_coding	11	0.007996528	0.031790332	0.251539613	0.80139694	1	-0.033086934	0.030335566	-1.090697767	0.275405894	1
ENSMUSG00000005204	2582.930337	Senp3	protein_coding	11	0.027181541	0.02816727	0.965004442	0.334542587	0.969921533	-0.011753325	0.026983296	-0.435577809	0.663143074	1
ENSMUSG00000005225	614.4562229	Plekha8	protein_coding	6	0.000264951	0.052650774	0.005032243	0.995984868	1	0.090259956	0.050016442	1.804605672	0.07113641	1
ENSMUSG00000005237	100.128584	Dnah2	protein_coding	11	-0.027942747	0.118278425	-0.236245515	0.813242163	1	-0.001327739	0.113162091	-0.011733071	0.990638579	1
ENSMUSG00000005262	2179.303771	Ufd1	protein_coding	16	-0.029653826	0.031869246	-0.930484086	0.3521205	0.975103581	0.034604269	0.030345584	1.140339559	0.254144863	1
ENSMUSG00000005267	479.0642441	Zfp287	protein_coding	11	0.053042945	0.057968288	0.91503385	0.36017386	0.977937142	0.108338344	0.055115271	1.965668363	0.049336932	1
ENSMUSG00000005268	31.40547443	Prlr	protein_coding	15	-0.200247128	0.29029476	-0.689806208	0.490316064	1	-0.395623195	0.277955552	-1.423332585	0.154639765	1
ENSMUSG00000005299	3184.997503	Letm1	protein_coding	5	0.019151663	0.02590212	0.739385935	0.459672681	1	-0.00719953	0.024755891	-0.290820868	0.771188325	1
ENSMUSG00000005312	7227.916862	Ubqln1	protein_coding	13	0.029413213	0.024158531	1.217508353	0.22341086	0.969921533	0.005882537	0.02306324	0.255061167	0.798675856	1
ENSMUSG00000005338	18699.12004	Cadm3	protein_coding	1	0.02109571	0.027871155	0.756901156	0.449109083	1	0.01111239	0.026645092	0.417052047	0.676640339	1
ENSMUSG00000005354	2877.5433	Txn2	protein_coding	15	0.017220305	0.029304105	0.587641394	0.55677302	1	-0.000727337	0.028052445	-0.025927755	0.979314963	1
ENSMUSG00000005357	316.0408201	Slc1a6	protein_coding	10	0.051981646	0.080374243	0.646745087	0.517796937	1	0.127445595	0.076531544	1.665268827	0.095859135	1
ENSMUSG00000005360	17918.09645	Slc1a3	protein_coding	15	-0.025940293	0.046366929	-0.559456775	0.575850024	1	0.013850678	0.044321138	0.312507266	0.754655042	1
ENSMUSG00000005362	1694.113572	Crbn	protein_coding	6	0.054620838	0.034005426	1.606238904	0.108221428	0.94452329	0.060109869	0.032364539	1.857275615	0.063271952	1
ENSMUSG00000005370	651.4718848	Msh6	protein_coding	17	0.026639274	0.052833065	0.504215951	0.614109632	1	0.036766896	0.050382518	0.72975503	0.465539937	1
ENSMUSG00000005371	4949.781885	Fbxo11	protein_coding	17	-0.017041459	0.022815004	-0.746940863	0.455099258	1	-0.015163475	0.021724572	-0.697987288	0.485185144	1
ENSMUSG00000005373	125.9184025	Mlxipl	protein_coding	5	-0.103996276	0.110649367	-0.93987231	0.347283062	0.973518608	-0.099507822	0.106365238	-0.935529547	0.349515463	1
ENSMUSG00000005374	1093.798228	Tbl2	protein_coding	5	-0.025056686	0.051818074	-0.483551078	0.628704502	1	0.060583548	0.04944824	1.225191175	0.220503199	1
ENSMUSG00000005378	791.787224	Bud23	protein_coding	5	-0.013519586	0.047803974	-0.282813014	0.777320178	1	-0.028956022	0.045888855	-0.631003365	0.528038324	1
ENSMUSG00000005397	273.9835269	Nid1	protein_coding	13	-0.072834733	0.08700115	-0.837169771	0.402497146	0.994643715	0.040079383	0.0837079	0.478800484	0.632080572	1
ENSMUSG00000005410	213.8502189	Mcm5	protein_coding	8	0.003664332	0.08937338	0.041000261	0.967295688	1	0.06197731	0.085419251	0.725566063	0.468104832	1
ENSMUSG00000005413	142.2718522	Hmox1	protein_coding	8	0.090248748	0.103067998	0.875623366	0.381234818	0.986131767	-0.032478212	0.098928849	-0.328298693	0.742685833	1
ENSMUSG00000005417	13380.68014	Mprip	protein_coding	11	0.010143656	0.02173218	0.466757424	0.64067344	1	0.008851718	0.020781051	0.425951396	0.670143263	1
ENSMUSG00000005442	9798.10868	Cic	protein_coding	7	-0.015364575	0.027302355	-0.562756409	0.573600767	1	0.005790458	0.026101676	0.221842369	0.824436596	1
ENSMUSG00000005447	268.5307969	Pafah1b3	protein_coding	7	-0.093350329	0.096904094	-0.963326988	0.335383454	0.97007361	-0.118195869	0.093146249	-1.26892785	0.204466798	1
ENSMUSG00000005469	6558.280758	Prkaca	protein_coding	8	-0.025951244	0.029440197	-0.881490148	0.378052584	0.984847491	0.008930518	0.02813004	0.317472636	0.750884999	1
ENSMUSG00000005481	513.661051	Ddx39a	protein_coding	8	-0.051708927	0.058311402	-0.886772135	0.375201593	0.983705336	0.035555265	0.055658103	0.638815602	0.522942897	1
ENSMUSG00000005483	2213.676062	Dnajb1	protein_coding	8	0.042203946	0.031878168	1.323913768	0.185531685	0.967434467	0.048832339	0.030430508	1.604716529	0.108556203	1
ENSMUSG00000005501	685.3509297	Usp40	protein_coding	1	0.005089034	0.051550411	0.098719562	0.921360936	1	-0.023197537	0.049267558	-0.470848127	0.637749194	1
ENSMUSG00000005505	274.2328685	Kbtbd4	protein_coding	2	-0.039623	0.062638391	-0.63256734	0.527016221	1	0.059101551	0.05954784	0.99250538	0.320951056	1
ENSMUSG00000005506	8916.014122	Celf1	protein_coding	2	-0.015613551	0.027220118	-0.573603379	0.566236225	1	0.000576108	0.025997568	0.022160072	0.982320268	1
ENSMUSG00000005510	2506.859037	Ndufs3	protein_coding	2	0.020962693	0.028531609	0.734718208	0.462511129	1	0.014617233	0.027281387	0.535795084	0.59210018	1
ENSMUSG00000005514	2485.968972	Por	protein_coding	5	0.040049176	0.039201202	1.021631331	0.306955423	0.969921533	-0.02372839	0.037496021	-0.632824223	0.526848437	1
ENSMUSG00000005533	3187.120284	Igf1r	protein_coding	7	0.033142567	0.036991686	0.895946377	0.370281403	0.981762914	0.0127335	0.035366482	0.360044303	0.718814003	1
ENSMUSG00000005534	2296.960809	Insr	protein_coding	8	0.040931563	0.030415973	1.345725891	0.178390933	0.965764253	0.00440183	0.029049732	0.151527385	0.87955971	1
ENSMUSG00000005540	40.8493858	Fcer2a	protein_coding	8	-0.587038538	0.22032141	-2.664464328	0.007711104	0.840233933	-0.247067062	0.209222712	-1.180880697	0.237650121	1
ENSMUSG00000005553	32.29697503	Atp4a	protein_coding	7	-0.362607696	0.216117476	-1.677826815	0.093380913	0.94452329	-0.205468339	0.206596437	-0.994539603	0.319960235	1
ENSMUSG00000005566	4527.824601	Trim28	protein_coding	7	0.018377583	0.027193086	0.675818225	0.499156062	1	-0.00325187	0.025938736	-0.125367343	0.900232741	1
ENSMUSG00000005575	4863.802202	Ube2m	protein_coding	7	-0.013381639	0.023191572	-0.577004388	0.563936492	1	-0.021888716	0.022234822	-0.984434058	0.324902139	1
ENSMUSG00000005580	3188.64636	Adcy9	protein_coding	16	0.036158566	0.033210815	1.08875878	0.276260273	0.969921533	0.026016967	0.031753536	0.819340776	0.412592014	1
ENSMUSG00000005583	31060.6394	Mef2c	protein_coding	13	0.016216003	0.029855044	0.543157905	0.587021087	1	0.005365261	0.028529395	0.188060788	0.850828999	1
ENSMUSG00000005609	1919.387454	Ctr9	protein_coding	7	0.075446884	0.032494922	2.321805371	0.020243418	0.919168599	0.069629886	0.030951367	2.249654642	0.024470877	1
ENSMUSG00000005610	24092.47407	Eif4g2	protein_coding	7	0.005087602	0.017236591	0.295162901	0.767869441	1	-0.029690023	0.016458404	-1.803943003	0.071240243	1
ENSMUSG00000005611	107.7785235	Irag1	protein_coding	7	-0.204313741	0.13050316	-1.565584629	0.117445891	0.94452329	0.124673619	0.125444565	0.993854288	0.320293812	1
ENSMUSG00000005615	1231.51992	Pcyt1a	protein_coding	16	-0.030932364	0.038025527	-0.813463121	0.415952582	0.999600093	0.011542167	0.036184089	0.318984582	0.749738205	1
ENSMUSG00000005621	1301.097154	Zfp592	protein_coding	7	-0.017456453	0.045111817	-0.386959658	0.698786074	1	-0.012871683	0.042984998	-0.299445942	0.764599813	1
ENSMUSG00000005625	2536.317323	Psmd4	protein_coding	3	0.012372936	0.026140439	0.473325493	0.635980977	1	-0.002293851	0.02499006	-0.091790543	0.926864458	1
ENSMUSG00000005640	16.4156851	Insrr	protein_coding	3	0.202595429	0.505228071	0.400997965	0.688421622	1	0.383500141	0.492406886	0.778827738	0.436081196	1
ENSMUSG00000005656	1071.776317	Snx6	protein_coding	12	-0.035942302	0.042225678	-0.851195388	0.394660824	0.991559445	-0.03849072	0.040194019	-0.957623061	0.338252866	1
ENSMUSG00000005667	250.6060345	Mthfd2	protein_coding	6	-0.014426429	0.082200197	-0.175503585	0.860683954	1	0.064273239	0.078506341	0.818701251	0.412956883	1
ENSMUSG00000005672	1693.764134	Kit	protein_coding	5	0.006867393	0.045376486	0.151342556	0.879705501	1	0.032658933	0.043306869	0.754128247	0.450772218	1
ENSMUSG00000005674	652.9074669	Tomm40l	protein_coding	1	0.085437308	0.057578343	1.483844497	0.137850179	0.949665505	0.005146946	0.055608742	0.092556413	0.926255972	1
ENSMUSG00000005682	1010.475355	Pan2	protein_coding	10	-0.104709187	0.049915397	-2.097733258	0.035928715	0.928751417	-0.028230162	0.047704511	-0.591771342	0.554003716	1
ENSMUSG00000005683	7890.094971	Cs	protein_coding	10	-0.001831296	0.019166577	-0.095546331	0.923880892	1	0.010997708	0.018312896	0.600544454	0.548143444	1
ENSMUSG00000005686	731.5382211	Ampd3	protein_coding	7	-0.057973724	0.050651288	-1.144565624	0.252389139	0.969921533	-0.013121124	0.048344347	-0.271409684	0.786075955	1
ENSMUSG00000005687	1748.00663	Bcas2	protein_coding	3	0.036957499	0.032690525	1.130526318	0.258254515	0.969921533	-0.0056206	0.031192576	-0.180190324	0.857003155	1
ENSMUSG00000005698	2500.958898	Ctcf	protein_coding	8	-0.013446864	0.029229166	-0.460049515	0.64548068	1	-0.031799108	0.027898556	-1.139811966	0.254364648	1
ENSMUSG00000005699	676.6189513	Pard6a	protein_coding	8	-0.003251479	0.050166205	-0.064814139	0.948321983	1	0.000877179	0.04782068	0.018343083	0.985365158	1
ENSMUSG00000005705	23.67177645	Agrp	protein_coding	8	-0.246071045	0.242764661	-1.013619706	0.310764251	0.969921533	0.011357971	0.234917467	0.048348771	0.961438287	1
ENSMUSG00000005716	1583.837276	Pvalb	protein_coding	15	0.017978362	0.046964096	0.382810784	0.701860065	1	-0.051886218	0.045071823	-1.151189674	0.249654212	1
ENSMUSG00000005718	95.12879946	Tfap4	protein_coding	16	0.155202425	0.132440061	1.171869171	0.241249586	0.969921533	-0.039733	0.127676156	-0.311201413	0.755647509	1
ENSMUSG00000005732	648.6905601	Ranbp1	protein_coding	16	-0.051363314	0.052277886	-0.98250557	0.32585084	0.969921533	-0.014856978	0.049877974	-0.297866508	0.765805051	1
ENSMUSG00000005774	557.7427485	Rfx5	protein_coding	3	0.020590946	0.057452276	0.358400881	0.720043333	1	-0.017772685	0.054966661	-0.323335716	0.746441008	1
ENSMUSG00000005779	3080.560759	Psmb4	protein_coding	3	0.03183628	0.032571658	0.977422772	0.328359894	0.969921533	0.018778664	0.031114709	0.603530126	0.54615608	1
ENSMUSG00000005802	3384.230279	Slc30a4	protein_coding	2	0.031175854	0.028630519	1.088902879	0.276196717	0.969921533	-0.015637786	0.027248421	-0.573896952	0.566037536	1
ENSMUSG00000005803	116.1313793	Sqor	protein_coding	2	-0.105951674	0.110382177	-0.959862147	0.337124599	0.970535027	-0.219974529	0.106227677	-2.070783582	0.038379025	1
ENSMUSG00000005804	1061.178934	Bloc1s6	protein_coding	2	0.028783359	0.043235192	0.665739129	0.505577858	1	-1.54E-05	0.041206402	-0.000374356	0.999701307	1
ENSMUSG00000005813	1439.884403	Metap1	protein_coding	3	-0.006800465	0.039805125	-0.17084395	0.86434647	1	-0.021982893	0.037902005	-0.57999287	0.561919426	1
ENSMUSG00000005823	768.4664545	Gpr108	protein_coding	17	0.004298031	0.04966938	0.086532816	0.93104287	1	-0.039303145	0.047608638	-0.825546521	0.409061383	1
ENSMUSG00000005846	1392.18916	Rsl1d1	protein_coding	16	-0.026205436	0.036344588	-0.721027191	0.470892786	1	-0.015326795	0.034559012	-0.443496337	0.657406768	1
ENSMUSG00000005871	15981.6892	Apc	protein_coding	18	-0.053255184	0.052277013	-1.018711305	0.308340044	0.969921533	-0.010197042	0.04996481	-0.204084474	0.838287487	1
ENSMUSG00000005873	14040.74928	Reep5	protein_coding	18	-0.003770326	0.020744772	-0.181748251	0.855780298	1	0.005803567	0.019798474	0.293132054	0.769421217	1
ENSMUSG00000005881	2641.928789	Ergic3	protein_coding	2	0.043482431	0.023914394	1.818253512	0.069025395	0.94452329	0.026526065	0.022936118	1.156519384	0.247468776	1
ENSMUSG00000005882	1579.35585	Uqcc1	protein_coding	2	-0.054497822	0.038292916	-1.423182853	0.154683155	0.957291138	-0.009817097	0.036637509	-0.267952076	0.788736208	1
ENSMUSG00000005886	4588.536556	Ncoa2	protein_coding	1	-0.02162281	0.027465869	-0.787261088	0.431129044	1	-0.006426768	0.02619288	-0.245363176	0.806175239	1
ENSMUSG00000005892	17.24673036	Trh	protein_coding	6	0.099362147	0.305233466	0.325528351	0.744781229	1	-0.171284626	0.290615382	-0.589385959	0.555602393	1
ENSMUSG00000005893	3053.249755	Nr2c2	protein_coding	6	-0.039302702	0.032612825	-1.205130239	0.228153028	0.969921533	-0.010305451	0.031134522	-0.330997561	0.740646328	1
ENSMUSG00000005897	363.1935672	Nr2c1	protein_coding	10	-0.085120217	0.071374539	-1.192585169	0.233031877	0.969921533	-0.027853775	0.068136926	-0.40879119	0.682692906	1
ENSMUSG00000005899	3390.847063	Smpd4	protein_coding	16	0.020897239	0.033872453	0.616939046	0.537274931	1	0.031125529	0.032369028	0.961583689	0.336258768	1
ENSMUSG00000005907	725.3233551	Pex1	protein_coding	5	-0.040500411	0.053000639	-0.764149495	0.44477816	1	-0.063397733	0.050537604	-1.254466542	0.209672479	1
ENSMUSG00000005917	290.2733078	Otx1	protein_coding	11	0.02702313	0.073786793	0.366232609	0.714191512	1	-0.01477536	0.070141834	-0.210649752	0.833160587	1
ENSMUSG00000005936	2538.461679	Kctd20	protein_coding	17	0.033343563	0.0302896	1.100825483	0.270972619	0.969921533	0.042936652	0.028916115	1.484869329	0.137578442	1
ENSMUSG00000005949	637.0958783	Ctns	protein_coding	11	-0.068564804	0.048805337	-1.404862841	0.160062068	0.959551747	-0.056975735	0.046602969	-1.222577366	0.221489366	1
ENSMUSG00000005950	26.72499431	P2rx5	protein_coding	11	-0.306358962	0.227473654	-1.346788767	0.178048273	0.965673143	-0.297865213	0.220948514	-1.348120462	0.177619641	1
ENSMUSG00000005951	123.9185798	Shpk	protein_coding	11	-0.03307873	0.120926434	-0.273544247	0.784434885	1	-0.012809147	0.115895397	-0.110523347	0.911994335	1
ENSMUSG00000005958	1568.599871	Ephb3	protein_coding	16	0.009443366	0.041373346	0.228247576	0.819453777	1	0.043697855	0.039516613	1.105809703	0.268808894	1
ENSMUSG00000005968	73.10110676	Tuft1	protein_coding	3	-0.029536221	0.145014575	-0.203677606	0.838605443	1	-0.076851552	0.137599788	-0.558515047	0.576492732	1
ENSMUSG00000005973	571.4179769	Rcn1	protein_coding	2	-0.015696519	0.065142901	-0.24095518	0.809589854	1	-0.059421054	0.062555613	-0.949891653	0.342167308	1
ENSMUSG00000005980	167.9066721	Dnase1	protein_coding	16	0.017766653	0.102799808	0.172827685	0.862786875	1	-0.00481251	0.098856432	-0.048681805	0.961172876	1
ENSMUSG00000005981	2047.320373	Trap1	protein_coding	16	0.004085072	0.029554267	0.138222754	0.890064372	1	-0.020532688	0.028222762	-0.727522288	0.466906067	1
ENSMUSG00000005982	2087.594551	Naa60	protein_coding	16	0.027547883	0.036313391	0.758615	0.448082897	1	0.036500522	0.034620738	1.05429646	0.291747209	1
ENSMUSG00000005983	129.1284834	1700037C18Rik	protein_coding	16	0.061466485	0.107590693	0.571299273	0.567796795	1	0.036013553	0.103356265	0.348440926	0.727509072	1
ENSMUSG00000005986	2426.831525	Ankrd13d	protein_coding	19	0.000197783	0.034138609	0.005793521	0.995377465	1	-0.021505549	0.03271306	-0.65739947	0.510924092	1
ENSMUSG00000006005	3497.968547	Tpr	protein_coding	1	-0.023048924	0.025336889	-0.909698259	0.362981663	0.978973625	-0.013571076	0.024111099	-0.562855968	0.573532966	1
ENSMUSG00000006010	1347.906004	Odr4	protein_coding	1	0.016435544	0.035164943	0.467384342	0.640224923	1	-0.051028456	0.033528253	-1.52195392	0.128020627	1
ENSMUSG00000006014	143.451927	Prg4	protein_coding	1	0.425442466	0.275536017	1.544053918	0.122575271	0.94452329	0.177474024	0.265710091	0.667923536	0.504182403	1
ENSMUSG00000006019	524.0221248	Dhx34	protein_coding	7	0.079121265	0.053780605	1.471185842	0.141240865	0.951212243	0.02141872	0.051604947	0.415051687	0.678104066	1
ENSMUSG00000006021	611.1603384	Kptn	protein_coding	7	-0.022089519	0.054705216	-0.403791835	0.686365801	1	-0.021908223	0.052579938	-0.416665061	0.676923414	1
ENSMUSG00000006024	9205.518794	Napa	protein_coding	7	0.007695439	0.022153084	0.347375505	0.728309233	1	0.020479964	0.021152017	0.968227497	0.332930765	1
ENSMUSG00000006050	884.2825144	Sra1	protein_coding	18	-0.039679681	0.040118137	-0.98907088	0.322628464	0.969921533	-0.02072466	0.038413866	-0.539509868	0.58953509	1
ENSMUSG00000006057	3469.757855	Atp5g1	protein_coding	11	0.029254025	0.027917477	1.047874957	0.294696222	0.969921533	0.01408523	0.026685672	0.527819947	0.597624311	1
ENSMUSG00000006058	1431.889745	Snf8	protein_coding	11	0.018405065	0.041747735	0.440863799	0.659311603	1	0.001328281	0.040064922	0.033153213	0.973552408	1
ENSMUSG00000006095	1724.120303	Tbcb	protein_coding	7	0.054755422	0.034033104	1.608887096	0.107641032	0.94452329	-0.044568318	0.032573535	-1.368237056	0.171237886	1
ENSMUSG00000006127	1483.589287	Inpp5k	protein_coding	11	0.004717304	0.037644591	0.125311605	0.900276865	1	0.044742887	0.035880502	1.246997229	0.212398514	1
ENSMUSG00000006134	1998.057998	Crkl	protein_coding	16	0.009258369	0.039081633	0.236898215	0.812735755	1	0.038774737	0.037236244	1.041317084	0.29772841	1
ENSMUSG00000006154	465.0218977	Eps8l1	protein_coding	7	-0.073575596	0.154709335	-0.475573086	0.634378553	1	-0.072998768	0.148067127	-0.493011307	0.622004598	1
ENSMUSG00000006169	2014.609268	Clint1	protein_coding	11	0.007198669	0.031380292	0.229400964	0.818557287	1	0.029652461	0.029920828	0.991030742	0.321670569	1
ENSMUSG00000006179	68.76723664	Prss16	protein_coding	13	0.124212674	0.19430888	0.639253722	0.522657889	1	-0.157040662	0.186586479	-0.841650814	0.399983438	1
ENSMUSG00000006191	332.3830203	Cdkal1	protein_coding	13	-0.093862595	0.073139227	-1.283341365	0.199372507	0.969423091	-0.04482459	0.069533848	-0.644644173	0.519157802	1
ENSMUSG00000006205	4814.613611	Htra1	protein_coding	7	0.001517735	0.039900313	0.03803817	0.969657248	1	-0.014067192	0.038126833	-0.368957793	0.712159185	1
ENSMUSG00000006215	1364.805424	Zbtb17	protein_coding	4	0.040937188	0.043251858	0.946483932	0.343901814	0.972471491	-0.005475861	0.04151242	-0.131908969	0.895056295	1
ENSMUSG00000006218	85.08008046	Fam131c	protein_coding	4	-0.086201735	0.14692624	-0.58670075	0.557404704	1	-0.159715083	0.140686909	-1.135251914	0.256269784	1
ENSMUSG00000006219	34.09158721	Fblim1	protein_coding	4	-0.282057037	0.218923763	-1.28838018	0.197613655	0.969260352	-0.226522817	0.212744536	-1.064764442	0.28698254	1
ENSMUSG00000006221	22.24753945	Hspb7	protein_coding	4	-0.403612052	0.232469143	-1.73619624	0.082529142	0.94452329	-0.414593783	0.227090064	-1.825679978	0.067898481	1
ENSMUSG00000006235	272.6846486	Epor	protein_coding	9	0.054088922	0.080034274	0.675821987	0.499153673	1	0.076357144	0.076356047	1.000014369	0.317303554	1
ENSMUSG00000006241	509.5121716	Ccdc159	protein_coding	9	-0.002170623	0.066053828	-0.032861431	0.97378509	1	0.029892007	0.063397879	0.471498531	0.637284768	1
ENSMUSG00000006262	1373.956841	Mob1b	protein_coding	5	0.006670603	0.037601144	0.177404247	0.859190872	1	0.003296265	0.035747838	0.092208788	0.926532156	1
ENSMUSG00000006270	31.18848652	Vax1	protein_coding	19	-0.024680473	0.207242347	-0.119089912	0.905204123	1	-0.042396383	0.195883059	-0.216437212	0.828646963	1
ENSMUSG00000006273	26219.53794	Atp6v1b2	protein_coding	8	-0.013011807	0.01821254	-0.714442224	0.47495377	1	-0.00792222	0.017387644	-0.45562357	0.648660691	1
ENSMUSG00000006276	2080.111988	Eps15l1	protein_coding	8	-0.049330043	0.031291515	-1.576467053	0.114918206	0.94452329	-0.026590141	0.029877095	-0.889984135	0.373474405	1
ENSMUSG00000006281	331.2610704	Tep1	protein_coding	14	0.058468593	0.067839882	0.861861655	0.388763652	0.989184343	0.000518075	0.065067861	0.007962079	0.993647247	1
ENSMUSG00000006288	1345.004833	Ttc5	protein_coding	14	0.03625706	0.035270936	1.027958531	0.303969335	0.969921533	0.039201405	0.033698448	1.163300011	0.244707801	1
ENSMUSG00000006289	598.780025	Osgep	protein_coding	14	0.024724032	0.052770096	0.468523528	0.639410249	1	0.030044691	0.0506567	0.593103984	0.553111565	1
ENSMUSG00000006299	2856.833128	Aamp	protein_coding	1	0.044684119	0.029637026	1.507712634	0.131628091	0.946926175	0.018985207	0.02845705	0.667153005	0.504674406	1
ENSMUSG00000006301	963.3811009	Tmbim1	protein_coding	1	0.006211816	0.048153194	0.129001114	0.897356767	1	-0.041215951	0.046158007	-0.892931765	0.371893715	1
ENSMUSG00000006304	5477.203539	Arpc2	protein_coding	1	-0.000638796	0.021425995	-0.029814065	0.976215341	1	0.017852198	0.020419503	0.874271906	0.381970195	1
ENSMUSG00000006307	3403.392811	Kmt2b	protein_coding	7	-0.040953443	0.024882085	-1.645900754	0.099784194	0.94452329	-0.011802336	0.02382815	-0.495310638	0.620380863	1
ENSMUSG00000006310	76.8242315	Zbtb32	protein_coding	7	-0.188899071	0.136193554	-1.386989809	0.16544487	0.961641975	-0.180020961	0.131076454	-1.373404264	0.169626705	1
ENSMUSG00000006313	24.10457355	Upk1a	protein_coding	7	0.052782563	0.251549503	0.209829726	0.833800572	1	0.333361962	0.237575335	1.403184222	0.160561911	1
ENSMUSG00000006315	1434.243721	Tmem147	protein_coding	7	-0.000938702	0.03275803	-0.02865562	0.977139252	1	-0.00039538	0.031243632	-0.012654742	0.989903246	1
ENSMUSG00000006333	3834.10749	Rps9	protein_coding	7	-0.002946387	0.034039807	-0.086557107	0.931023561	1	0.018430286	0.032626677	0.564883928	0.572152716	1
ENSMUSG00000006335	504.2161007	Tfpt	protein_coding	7	0.036628656	0.057012916	0.64246242	0.520572982	1	0.019976731	0.055238181	0.361647161	0.717615717	1
ENSMUSG00000006342	620.1776597	Susd2	protein_coding	10	0.085317079	0.062986453	1.35453061	0.175567154	0.964983718	-0.036365447	0.060040983	-0.605677074	0.544729211	1
ENSMUSG00000006344	89.92476777	Ggt5	protein_coding	10	0.013830825	0.147135074	0.09400087	0.925108466	1	0.037585299	0.140764885	0.267007632	0.789463285	1
ENSMUSG00000006345	57.70429168	Ggt1	protein_coding	10	0.110993827	0.195205321	0.568600419	0.569627341	1	0.05086549	0.186676092	0.272479941	0.785253013	1
ENSMUSG00000006356	4410.482184	Crip2	protein_coding	12	0.062888022	0.030898962	2.035279403	0.041822767	0.935575229	0.03727048	0.029505497	1.263170749	0.206527823	1
ENSMUSG00000006360	73.32926422	Crip1	protein_coding	12	0.038938429	0.162217589	0.240038269	0.810300589	1	-0.15335344	0.158226207	-0.96920379	0.33244352	1
ENSMUSG00000006362	1505.929489	Cbfa2t3	protein_coding	8	0.002310303	0.076510609	0.030195853	0.975910856	1	0.099255215	0.073028709	1.359125958	0.174106678	1
ENSMUSG00000006369	347.0388692	Fbln1	protein_coding	15	0.053462922	0.075796907	0.705344373	0.480595953	1	0.104284184	0.073219955	1.424259056	0.154371495	1
ENSMUSG00000006373	7016.775981	Pgrmc1	protein_coding	X	0.000849442	0.025606037	0.033173507	0.973536225	1	-0.001508105	0.024446767	-0.061689331	0.950810237	1
ENSMUSG00000006378	43.59695078	Gcat	protein_coding	15	0.068985581	0.182802496	0.377377676	0.705892955	1	0.135756071	0.172639096	0.786357633	0.431657997	1
ENSMUSG00000006386	604.0784476	Tek	protein_coding	4	-0.064037477	0.065140582	-0.983065787	0.325575061	0.969921533	0.013029386	0.062203212	0.209464836	0.834085383	1
ENSMUSG00000006389	60.14042357	Mpl	protein_coding	4	0.003499765	0.165957349	0.021088339	0.983175187	1	0.03229428	0.156815019	0.205938695	0.836838799	1
ENSMUSG00000006390	403.100652	Elovl1	protein_coding	4	-0.058048607	0.062247203	-0.932549645	0.351052543	0.97474542	-0.009496317	0.059477083	-0.159663461	0.873146186	1
ENSMUSG00000006392	640.3208403	Med8	protein_coding	4	-0.041338913	0.051827406	-0.79762651	0.425087262	1	-0.024985702	0.049460118	-0.505168672	0.613440372	1
ENSMUSG00000006395	379.6124042	Hyi	protein_coding	4	0.022516307	0.063619364	0.353922235	0.723397163	1	-0.011299055	0.061187453	-0.184662943	0.853493413	1
ENSMUSG00000006398	24.56171267	Cdc20	protein_coding	4	-0.384673195	0.307367419	-1.251509339	0.210748709	0.969919851	-0.169465797	0.295248656	-0.573976521	0.56598369	1
ENSMUSG00000006403	563.8226597	Adamts4	protein_coding	1	0.035296816	0.072962847	0.483764233	0.628553201	1	-0.023429918	0.069775285	-0.335791075	0.737028421	1
ENSMUSG00000006411	186.2645734	Nectin4	protein_coding	1	-0.113256603	0.090247278	-1.25495866	0.209493767	0.969908965	-0.027266136	0.086553437	-0.315020839	0.752745831	1
ENSMUSG00000006412	1739.726348	Pfdn2	protein_coding	1	-0.001429324	0.043326924	-0.03298928	0.973683136	1	0.022816559	0.041627762	0.548109188	0.583616932	1
ENSMUSG00000006418	1631.714674	Rnf114	protein_coding	2	-0.034984385	0.041320657	-0.846656064	0.397186855	0.992565033	0.002423678	0.039542737	0.061292619	0.951126169	1
ENSMUSG00000006423	1547.648493	Steep1	protein_coding	X	-0.041104168	0.039842479	-1.031666932	0.302228173	0.969921533	-0.033875196	0.038025253	-0.890860485	0.373004022	1
ENSMUSG00000006435	8459.826694	Neurl1a	protein_coding	19	-0.005097707	0.029943097	-0.170246471	0.864816307	1	0.024818682	0.028632939	0.86678777	0.386058304	1
ENSMUSG00000006442	1549.417537	Srm	protein_coding	4	0.024700891	0.035438399	0.697009213	0.485797028	1	0.002405523	0.033801442	0.071166268	0.943265427	1
ENSMUSG00000006445	55.30968114	Epha2	protein_coding	4	0.06526349	0.17102924	0.381592586	0.702763585	1	-0.024064922	0.165608411	-0.145312195	0.884464386	1
ENSMUSG00000006456	725.9004065	Rbm14	protein_coding	19	0.028545983	0.055653118	0.512926931	0.608002434	1	-0.092113496	0.053320601	-1.727540472	0.084070643	1
ENSMUSG00000006457	39.52310497	Actn3	protein_coding	19	-0.128511038	0.211772552	-0.606835196	0.543960288	1	-0.166932011	0.20165739	-0.827800116	0.407783709	1
ENSMUSG00000006463	965.8450307	Zdhhc24	protein_coding	19	0.014526458	0.037921319	0.383068388	0.701669058	1	-0.035167365	0.036250314	-0.970125801	0.33198379	1
ENSMUSG00000006464	1974.416032	Bbs1	protein_coding	19	-0.006427849	0.035986459	-0.178618555	0.858237224	1	-0.015256202	0.034362599	-0.443976953	0.657059246	1
ENSMUSG00000006471	303.0811635	Ndor1	protein_coding	2	-0.059315239	0.081669278	-0.726285831	0.467663564	1	-0.012333998	0.078022004	-0.158083584	0.874390936	1
ENSMUSG00000006476	18167.37497	Nsmf	protein_coding	2	-0.023757165	0.029544588	-0.804112231	0.421332161	1	-0.018482342	0.028252329	-0.654188256	0.512990527	1
ENSMUSG00000006494	2865.666587	Pdk1	protein_coding	2	0.030051986	0.026930132	1.115924202	0.264454581	0.969921533	0.009656353	0.025692329	0.375845751	0.707031573	1
ENSMUSG00000006498	800.1674404	Ptbp1	protein_coding	10	-0.04753945	0.04336266	-1.096322254	0.272937774	0.969921533	-0.060463013	0.041404064	-1.460315888	0.144203277	1
ENSMUSG00000006517	699.0523694	Mvd	protein_coding	8	-0.061877096	0.06271764	-0.986597959	0.323839771	0.969921533	-0.027914001	0.060100602	-0.46445461	0.642322072	1
ENSMUSG00000006519	122.330417	Cyba	protein_coding	8	-0.059072668	0.114635391	-0.515309168	0.606336994	1	-0.206475669	0.111043843	-1.859406726	0.062969509	1
ENSMUSG00000006522	752.3955523	Itih3	protein_coding	14	-0.056681668	0.059920133	-0.945953641	0.344172232	0.972553289	0.010193554	0.057331051	0.17780163	0.858878767	1
ENSMUSG00000006526	899.8040333	Stimate	protein_coding	14	-0.055355844	0.040043316	-1.382399107	0.16684919	0.96215418	-0.106251011	0.038204848	-2.781087142	0.005417719	1
ENSMUSG00000006527	1409.689635	Sfmbt1	protein_coding	14	-0.013455446	0.033039989	-0.407247296	0.683826368	1	0.017277009	0.03148012	0.548822857	0.583127023	1
ENSMUSG00000006567	115.8188759	Atp7b	protein_coding	8	0.022559822	0.119201529	0.189257825	0.849890749	1	0.066657526	0.114272606	0.583320257	0.559677728	1
ENSMUSG00000006575	12216.67786	Rundc3a	protein_coding	11	0.01001797	0.024874779	0.402736018	0.687142434	1	0.00516588	0.023785029	0.217190418	0.828059952	1
ENSMUSG00000006576	9177.279582	Slc4a3	protein_coding	1	-0.033268493	0.023035125	-1.444250589	0.148668499	0.954616849	-0.028606335	0.02205798	-1.296870143	0.194675871	1
ENSMUSG00000006585	63.57133563	Cdt1	protein_coding	8	0.046668522	0.120331944	0.387831531	0.69814071	1	0.079133644	0.114276632	0.692474413	0.488639449	1
ENSMUSG00000006586	795.9602588	Runx1t1	protein_coding	4	0.039314137	0.046365356	0.847920525	0.396482233	0.992285456	0.003217351	0.044185868	0.072814036	0.941954102	1
ENSMUSG00000006587	18.66529915	Snai3	protein_coding	8	-0.264860077	0.328607956	-0.806006284	0.420239226	1	-0.168452227	0.314698301	-0.535281653	0.592455111	1
ENSMUSG00000006589	662.0739496	Aprt	protein_coding	8	0.118190116	0.047945171	2.465109916	0.013697123	0.915127556	0.058942091	0.045917311	1.283657288	0.199261895	1
ENSMUSG00000006599	1264.802606	Gtf2h1	protein_coding	7	-0.012367215	0.045111794	-0.274145936	0.783972474	1	0.006513788	0.043001532	0.151478054	0.879598621	1
ENSMUSG00000006611	127.8050827	Hfe	protein_coding	13	-0.029675034	0.105527737	-0.28120601	0.778552395	1	-0.074199419	0.102018089	-0.727316299	0.467032216	1
ENSMUSG00000006641	831.8622816	Slc5a6	protein_coding	5	-0.004110175	0.043655221	-0.094150828	0.924989345	1	-0.061016921	0.041754328	-1.461331638	0.143924451	1
ENSMUSG00000006642	19.86050841	Tcf23	protein_coding	5	0.23922145	0.26212324	0.912629685	0.361437336	0.978400756	-0.627595377	0.261771292	-2.397495055	0.016507604	1
ENSMUSG00000006649	85.4420828	Nphs1	protein_coding	7	0.257668475	0.11957042	2.154951662	0.031165617	0.922906537	0.019973165	0.116515553	0.171420595	0.863893062	1
ENSMUSG00000006651	44777.80379	Aplp1	protein_coding	7	0.00931504	0.018119127	0.514099828	0.607182198	1	0.007369167	0.017322066	0.425420769	0.670529968	1
ENSMUSG00000006673	2710.559599	Qrich1	protein_coding	9	-0.011688377	0.026263898	-0.445035864	0.656293837	1	0.040348501	0.024991643	1.614479738	0.106423408	1
ENSMUSG00000006675	2403.38307	P4htm	protein_coding	9	-0.010664921	0.030233016	-0.352757434	0.724270297	1	0.027064738	0.028864009	0.937663852	0.348417186	1
ENSMUSG00000006676	6619.616969	Usp19	protein_coding	9	0.009687417	0.02411709	0.401682685	0.687917569	1	-0.036364774	0.023065311	-1.57660019	0.114887549	1
ENSMUSG00000006678	108.9862129	Pola1	protein_coding	X	-0.065390854	0.099197406	-0.659199231	0.509767841	1	-0.206818122	0.094727761	-2.183289463	0.0290145	1
ENSMUSG00000006699	8538.435377	Cdc42	protein_coding	4	-0.03465191	0.019871702	-1.743781673	0.081197167	0.94452329	0.001591013	0.018933141	0.084033241	0.933030003	1
ENSMUSG00000006705	545.4697983	Pknox1	protein_coding	17	-0.051926382	0.054660888	-0.94997326	0.34212584	0.971942813	-0.084698844	0.05221479	-1.622123604	0.104776885	1
ENSMUSG00000006711	2367.366991	D130043K22Rik	protein_coding	13	0.066592072	0.039323622	1.693436906	0.090372335	0.94452329	0.045330215	0.037567883	1.206621479	0.227577951	1
ENSMUSG00000006715	60.78513623	Gmnn	protein_coding	13	-0.12742719	0.181200806	-0.703237433	0.481907795	1	-0.176303606	0.173505581	-1.016126429	0.309569185	1
ENSMUSG00000006717	1165.208236	Acot13	protein_coding	13	-0.024421974	0.038232165	-0.638780846	0.522965511	1	0.014783597	0.036394393	0.40620535	0.684591723	1
ENSMUSG00000006720	87.61920788	Zfp184	protein_coding	13	-0.037527461	0.150606282	-0.249175933	0.803224695	1	-0.151455334	0.143148657	-1.058028326	0.290042529	1
ENSMUSG00000006728	1032.94116	Cdk4	protein_coding	10	0.050153859	0.041685732	1.203142107	0.228921333	0.969921533	-0.010872166	0.040035041	-0.271566249	0.785955554	1
ENSMUSG00000006731	3898.619768	B4galnt1	protein_coding	10	0.03540033	0.027749086	1.275729621	0.202051114	0.969624337	0.014595458	0.0265298	0.550153329	0.582214212	1
ENSMUSG00000006732	294.2040871	Mettl1	protein_coding	10	0.059659452	0.069832716	0.854319504	0.392927983	0.990864863	0.034933286	0.066634523	0.524252067	0.600103231	1
ENSMUSG00000006736	924.4153982	Tspan31	protein_coding	10	0.063528086	0.043282925	1.46774013	0.142174826	0.951641278	0.029122968	0.041307364	0.705030903	0.480791005	1
ENSMUSG00000006740	8645.471136	Kif5b	protein_coding	18	-0.067362812	0.036127225	-1.864599687	0.062237537	0.94452329	-0.042085172	0.034519068	-1.219186191	0.222773532	1
ENSMUSG00000006763	395.2826734	Saal1	protein_coding	7	0.105368348	0.054312495	1.9400388	0.052374975	0.942956414	0.0151953	0.051908004	0.292735206	0.769724558	1
ENSMUSG00000006764	33.85873028	Tph2	protein_coding	10	-0.108958698	0.226779739	-0.480460462	0.63090001	1	0.133160039	0.213651622	0.623257794	0.533115128	1
ENSMUSG00000006777	20.82325785	Krt23	protein_coding	11	-0.299625691	0.238157104	-1.258101002	0.208355231	0.969890176	-0.636861369	0.232138248	-2.743457289	0.006079596	1
ENSMUSG00000006782	5595.34036	Cnp	protein_coding	11	-0.016936668	0.058755481	-0.288256809	0.773150166	1	-0.038751739	0.056185157	-0.689714879	0.490373507	1
ENSMUSG00000006784	74.82401814	Odad4	protein_coding	11	0.097737617	0.158254739	0.61759678	0.536841168	1	0.189352768	0.150550505	1.257735851	0.208487302	1
ENSMUSG00000006800	5267.14858	Sulf2	protein_coding	2	-0.010110704	0.032637987	-0.309783331	0.756725728	1	-0.016866383	0.031168865	-0.541129208	0.588418527	1
ENSMUSG00000006818	6783.504127	Sod2	protein_coding	17	0.027251065	0.030793518	0.884961087	0.376177619	0.984095231	0.003063724	0.029416896	0.104148437	0.917051553	1
ENSMUSG00000006850	421.8174512	Tmco6	protein_coding	18	0.092959232	0.063577926	1.462130608	0.143705423	0.952345261	0.144609969	0.060958296	2.372277072	0.017678828	1
ENSMUSG00000006906	1031.894796	Stambp	protein_coding	6	-0.019621954	0.037368537	-0.525092909	0.599518605	1	-0.000800835	0.035437502	-0.02259851	0.981970532	1
ENSMUSG00000006920	2798.518936	Ezh1	protein_coding	11	0.009731218	0.026748201	0.363808322	0.716001148	1	0.03613983	0.025493034	1.417635517	0.156297205	1
ENSMUSG00000006930	3350.652518	Hap1	protein_coding	11	0.022567384	0.034140908	0.66100715	0.508607728	1	0.036644732	0.032677131	1.121418293	0.262109853	1
ENSMUSG00000006931	365.4968556	P3h4	protein_coding	11	0.030549257	0.068579216	0.445459414	0.655987784	1	0.097524462	0.065453884	1.489972113	0.136231569	1
ENSMUSG00000006932	10075.25026	Ctnnb1	protein_coding	9	0.008861493	0.01963486	0.45131427	0.651763062	1	0.003856013	0.018741762	0.205744405	0.83699057	1
ENSMUSG00000006941	1367.804069	Eif1b	protein_coding	9	0.016148972	0.04066627	0.397109732	0.691286544	1	0.020147655	0.038808097	0.519161103	0.603648401	1
ENSMUSG00000006958	2028.718261	Chrd	protein_coding	16	-0.00042884	0.038011401	-0.011281866	0.990998564	1	-0.035529867	0.03647689	-0.974037721	0.33003781	1
ENSMUSG00000006998	7345.5116	Psmd2	protein_coding	16	0.006871832	0.022946387	0.299473383	0.764578878	1	0.028482951	0.021897694	1.300728293	0.193351474	1
ENSMUSG00000007021	5365.617833	Syngr3	protein_coding	17	0.050848921	0.027272526	1.864474172	0.062255145	0.94452329	-0.000193247	0.026096309	-0.007405129	0.994091616	1
ENSMUSG00000007029	2216.245505	Vars	protein_coding	17	0.039751401	0.029588341	1.343481935	0.179115972	0.96595374	0.036150677	0.028303761	1.277239337	0.201517763	1
ENSMUSG00000007030	23.21852758	Vwa7	protein_coding	17	0.124346369	0.233366146	0.532838078	0.594145672	1	-0.047351364	0.222785701	-0.212542206	0.831684054	1
ENSMUSG00000007033	88.32605836	Hspa1l	protein_coding	17	0.072058373	0.123461386	0.583651094	0.559455077	1	0.15802365	0.118331555	1.335431205	0.181735257	1
ENSMUSG00000007034	21.2623635	Slc44a4	protein_coding	17	-0.067344633	0.229814175	-0.293039509	0.769491953	1	-0.211785536	0.216784345	-0.976941097	0.328598314	1
ENSMUSG00000007036	2785.325764	Abhd16a	protein_coding	17	0.037574201	0.025007218	1.502534201	0.132959202	0.947497524	-0.017587997	0.024070883	-0.730675195	0.46497757	1
ENSMUSG00000007038	2168.057316	Neu1	protein_coding	17	0.04628243	0.027522046	1.681649287	0.092636867	0.94452329	0.037538252	0.026302232	1.427188871	0.153525461	1
ENSMUSG00000007039	217.7055385	Ddah2	protein_coding	17	0.029161469	0.109694811	0.265841826	0.79036103	1	0.022685862	0.106065791	0.213884813	0.830636884	1
ENSMUSG00000007041	204.9603523	Clic1	protein_coding	17	0.081968346	0.096826341	0.846550072	0.397245953	0.992588447	0.232704454	0.093075002	2.500182114	0.012412948	1
ENSMUSG00000007050	238.3253977	Lsm2	protein_coding	17	0.041780275	0.082611726	0.50574267	0.613037309	1	0.05331155	0.079151292	0.673539849	0.500603906	1
ENSMUSG00000007080	60.30046821	Pole	protein_coding	5	0.097508769	0.166870044	0.584339563	0.558991879	1	0.057824813	0.1587389	0.364276259	0.715651727	1
ENSMUSG00000007097	42477.60728	Atp1a2	protein_coding	1	-0.02662266	0.025257912	-1.054032524	0.291868027	0.969921533	-0.02911935	0.024155386	-1.205501327	0.228009826	1
ENSMUSG00000007122	17.3176825	Casq1	protein_coding	1	-0.15215157	0.285287892	-0.533326421	0.593807641	1	0.424393181	0.270889539	1.566665078	0.117192998	1
ENSMUSG00000007207	13671.86163	Stx1a	protein_coding	5	-0.007095334	0.021686455	-0.327178148	0.743533148	1	-0.006757702	0.020743279	-0.325777893	0.744592406	1
ENSMUSG00000007216	199.1328069	Zfp775	protein_coding	6	-0.010841668	0.090729713	-0.119494125	0.904883895	1	-0.004101814	0.086758526	-0.047278508	0.962291257	1
ENSMUSG00000007279	34.12692034	Scube2	protein_coding	7	0.351047897	0.216548176	1.621107617	0.104994561	0.94452329	0.418170893	0.208429263	2.00629646	0.044824628	1
ENSMUSG00000007338	946.7768408	Mrpl49	protein_coding	19	-0.013834536	0.046778434	-0.29574604	0.767424034	1	0.024920408	0.044622682	0.558469509	0.57652382	1
ENSMUSG00000007379	21.45365847	Dennd2c	protein_coding	3	-0.311855407	0.2389425	-1.305148339	0.191842341	0.968545148	0.078138237	0.22524176	0.346908306	0.728660207	1
ENSMUSG00000007411	2794.568307	Mark3	protein_coding	12	0.000743214	0.031441692	0.023637845	0.981141484	1	0.037071168	0.029951118	1.237722349	0.215819029	1
ENSMUSG00000007415	2664.593847	Gatad1	protein_coding	5	0.02930158	0.027019111	1.084476077	0.278153768	0.969921533	0.026491451	0.025814727	1.026214664	0.304790411	1
ENSMUSG00000007440	157.3686382	Pcdha10	protein_coding	18	0.010155382	0.135040204	0.075202654	0.940053472	1	-0.148703157	0.12985412	-1.145155476	0.252144758	1
ENSMUSG00000007458	2648.871998	M6pr	protein_coding	6	0.006074187	0.027643449	0.219733326	0.826078849	1	-0.035017687	0.026439273	-1.324457281	0.185351222	1
ENSMUSG00000007476	357.5300966	Lrrc8a	protein_coding	2	-0.036740273	0.070871706	-0.518405377	0.604175464	1	-0.07018843	0.067931034	-1.033230694	0.301495952	1
ENSMUSG00000007480	22.88956454	Mc5r	protein_coding	18	0.572685953	0.268933334	2.12947181	0.033215245	0.925366566	-0.049299076	0.259904169	-0.189681742	0.849558528	1
ENSMUSG00000007564	19107.49399	Ppp2r1a	protein_coding	17	0.002699059	0.019274759	0.140030731	0.88863571	1	-0.010036883	0.018407666	-0.545255619	0.585577723	1
ENSMUSG00000007570	515.6707034	Fance	protein_coding	17	-0.026241407	0.061576689	-0.426158131	0.669992624	1	0.006583317	0.059056323	0.111475225	0.91123951	1
ENSMUSG00000007589	371.9945183	Tinf2	protein_coding	14	-0.050951619	0.059077439	-0.862454756	0.38843732	0.989052177	-0.068334545	0.056618736	-1.20692459	0.227461187	1
ENSMUSG00000007594	7015.850197	Hapln4	protein_coding	8	-0.00499676	0.026572016	-0.188045954	0.850840628	1	0.008587233	0.025354454	0.338687371	0.734845256	1
ENSMUSG00000007603	2774.93822	Dus3l	protein_coding	17	-0.006067648	0.031606052	-0.191977417	0.847759895	1	-0.041619555	0.030260896	-1.375357689	0.16902058	1
ENSMUSG00000007610	1041.387753	Gtpbp3	protein_coding	8	0.023184193	0.044593862	0.519896502	0.603135714	1	-0.010236419	0.042873607	-0.238758047	0.811293203	1
ENSMUSG00000007613	953.7018614	Tgfbr1	protein_coding	4	-0.116128485	0.059063538	-1.966162007	0.0492799	0.941494267	-0.030365278	0.056321115	-0.539145538	0.589786436	1
ENSMUSG00000007617	11405.48137	Homer1	protein_coding	13	-0.047871543	0.093369936	-0.512708315	0.608155372	1	-0.043524171	0.089236172	-0.487741347	0.625733061	1
ENSMUSG00000007646	115.9118275	Rad51c	protein_coding	11	0.100888538	0.12882885	0.783120696	0.433556239	1	0.144593871	0.122447359	1.180865572	0.23765613	1
ENSMUSG00000007653	6293.138461	Gabrb2	protein_coding	11	0.037455551	0.027444618	1.364768541	0.172325809	0.964004868	0.001096185	0.026182675	0.041866801	0.966604882	1
ENSMUSG00000007655	397.4639282	Cav1	protein_coding	6	-0.139585129	0.068513123	-2.037348812	0.0416151	0.935361633	-0.058629907	0.065306668	-0.897762953	0.36931194	1
ENSMUSG00000007656	12795.98039	Arpp19	protein_coding	9	0.039261242	0.02553862	1.537328295	0.124212936	0.94452329	0.018077911	0.024390575	0.741184296	0.458581704	1
ENSMUSG00000007659	3175.52982	Bcl2l1	protein_coding	2	-0.0389994	0.028576211	-1.364750546	0.172331467	0.964006653	-0.011840912	0.027305034	-0.433653081	0.664540383	1
ENSMUSG00000007670	4282.055604	Khsrp	protein_coding	17	0.006070417	0.02715835	0.223519355	0.823131321	1	-0.02172338	0.026022644	-0.834787581	0.40383732	1
ENSMUSG00000007682	3174.784046	Dio2	protein_coding	12	-0.114144976	0.053935579	-2.116320578	0.034317552	0.926737542	-0.005678389	0.051504894	-0.110249495	0.91221151	1
ENSMUSG00000007721	1988.962586	Ccdc124	protein_coding	8	0.001054145	0.034878062	0.03022372	0.975888631	1	-0.009977111	0.033575414	-0.297155256	0.76634798	1
ENSMUSG00000007739	2894.72645	Cct4	protein_coding	11	0.032938532	0.03026863	1.088206878	0.276503789	0.969921533	-0.015354369	0.028886139	-0.531547978	0.595039103	1
ENSMUSG00000007777	317.0729749	0610009B22Rik	protein_coding	11	-0.018322383	0.071096791	-0.257710412	0.79663041	1	0.022382896	0.067734698	0.330449479	0.74106036	1
ENSMUSG00000007783	3274.732142	Cpt1c	protein_coding	7	-0.014373999	0.028542384	-0.503601895	0.614541161	1	-0.030315298	0.027293479	-1.110715805	0.266690697	1
ENSMUSG00000007805	19.38518788	Twist2	protein_coding	1	0.298356323	0.3122999	0.955351965	0.339399737	0.971160453	0.294214618	0.295787903	0.994681037	0.31989142	1
ENSMUSG00000007812	1129.346723	Zfp655	protein_coding	5	0.049253649	0.048190242	1.022066855	0.306749259	0.969921533	0.055179948	0.0457846	1.205207623	0.22812316	1
ENSMUSG00000007815	3193.72161	Rhoa	protein_coding	9	0.045109607	0.024856428	1.814806494	0.069553652	0.94452329	-0.021322681	0.023750572	-0.897775492	0.369305253	1
ENSMUSG00000007817	6673.355112	Zmiz1	protein_coding	14	-0.032675885	0.037397577	-0.873743372	0.382258026	0.986546107	0.004091324	0.035725094	0.114522426	0.90882367	1
ENSMUSG00000007827	807.6916907	Ankrd26	protein_coding	6	0.111443931	0.049239357	2.263310054	0.023616583	0.919168599	0.106586834	0.046987502	2.268408198	0.023304339	1
ENSMUSG00000007833	208.7920219	Aldh16a1	protein_coding	7	-0.127932282	0.071285546	-1.794645461	0.072710205	0.94452329	-0.117056826	0.06861924	-1.705889275	0.088028697	1
ENSMUSG00000007836	7015.731339	Hnrnpa0	protein_coding	13	-0.014250962	0.032444663	-0.439239003	0.660488367	1	-0.04290933	0.031043808	-1.382218642	0.166904578	1
ENSMUSG00000007837	184.6696934	Prrg2	protein_coding	7	0.253118987	0.083665565	3.025366381	0.002483321	0.727293132	0.045440592	0.080895908	0.561716825	0.574308969	1
ENSMUSG00000007850	6911.832416	Hnrnph1	protein_coding	11	0.047282811	0.032145571	1.470896605	0.141319081	0.951248144	-0.00907166	0.030738874	-0.295120128	0.767902114	1
ENSMUSG00000007867	161.7928718	Ift43	protein_coding	12	0.038259741	0.097304588	0.393195655	0.694174979	1	-0.086072778	0.093881401	-0.916824605	0.359234557	1
ENSMUSG00000007872	696.3642811	Id3	protein_coding	4	0.073798492	0.087536341	0.843061189	0.399194223	0.993357055	0.05483883	0.083953766	0.65320274	0.513625584	1
ENSMUSG00000007877	128.7146874	Tcap	protein_coding	11	-0.079318008	0.114368307	-0.693531368	0.487976148	1	-0.211502343	0.110241921	-1.918529177	0.055043946	1
ENSMUSG00000007880	6211.688445	Arid1a	protein_coding	4	0.003860569	0.028756653	0.134249583	0.893205219	1	0.013160157	0.027484601	0.478819273	0.632067204	1
ENSMUSG00000007888	26.3481137	Crlf1	protein_coding	8	-0.028037725	0.251160871	-0.111632536	0.911114773	1	-0.317350304	0.244949908	-1.295572256	0.195122893	1
ENSMUSG00000007891	4920.400023	Ctsd	protein_coding	7	0.035136305	0.026135566	1.344386634	0.178823394	0.965877814	0.014480584	0.024969605	0.579928434	0.56196288	1
ENSMUSG00000007892	9129.435938	Rplp1	protein_coding	9	0.011418812	0.031579199	0.361592841	0.717656315	1	0.023762306	0.030208222	0.786617168	0.431506006	1
ENSMUSG00000007908	473.8825928	Hmgcll1	protein_coding	9	0.019718518	0.055046898	0.358213063	0.720183872	1	-0.034550228	0.052189118	-0.662019779	0.507958546	1
ENSMUSG00000007944	4708.654672	Ttc9b	protein_coding	7	-0.014897596	0.036502418	-0.408126278	0.683180969	1	-0.040359964	0.034907248	-1.156205832	0.247596975	1
ENSMUSG00000007950	10458.02711	Abhd8	protein_coding	8	0.018234515	0.024543845	0.742936371	0.457520204	1	0.005830373	0.023507106	0.248025973	0.804114311	1
ENSMUSG00000007987	1590.918607	Ift22	protein_coding	5	0.048925516	0.03962907	1.23458651	0.216984432	0.969921533	-0.000375586	0.03787719	-0.009915898	0.992088388	1
ENSMUSG00000007989	4998.233831	Fzd3	protein_coding	14	0.012204631	0.030090494	0.405597563	0.685038319	1	0.054913085	0.02870283	1.913159248	0.055727669	1
ENSMUSG00000008028	58.26893709	1700008O03Rik	protein_coding	7	-0.040189483	0.163370627	-0.246001892	0.805680768	1	-0.013337336	0.155252125	-0.085907588	0.93153988	1
ENSMUSG00000008035	1847.133675	Mid1ip1	protein_coding	X	0.00349415	0.044390926	0.078713162	0.937260776	1	0.012389081	0.042579441	0.290963918	0.771078916	1
ENSMUSG00000008036	3427.80458	Ap2s1	protein_coding	7	0.044755876	0.030545082	1.465240001	0.14285545	0.951954268	0.036135216	0.029155484	1.239396903	0.215198548	1
ENSMUSG00000008090	723.5366923	Fgfrl1	protein_coding	5	0.080475669	0.057321709	1.403930052	0.16033968	0.959664112	0.038442101	0.05492965	0.699842454	0.484025698	1
ENSMUSG00000008129	104.0041812	Brme1	protein_coding	8	0.020419345	0.13320681	0.153290548	0.878169154	1	0.087365006	0.127684618	0.684224986	0.493833107	1
ENSMUSG00000008136	1635.374222	Fhl2	protein_coding	1	0.028208437	0.03407747	0.827773797	0.407798617	0.996657399	0.024459346	0.032623631	0.749743215	0.453409375	1
ENSMUSG00000008140	7218.04974	Emc10	protein_coding	7	0.024464616	0.025278926	0.967786991	0.333150762	0.969921533	0.013210374	0.024163322	0.546711824	0.58457673	1
ENSMUSG00000008153	19317.46858	Clstn3	protein_coding	6	0.017060413	0.02580065	0.66123965	0.508458638	1	-0.012933663	0.024664405	-0.524385756	0.600010261	1
ENSMUSG00000008167	534.6028115	Fbxw9	protein_coding	8	0.045403236	0.059764167	0.759706673	0.447429939	1	-0.030884404	0.057353364	-0.538493329	0.590236509	1
ENSMUSG00000008200	2000.169838	Fnbp4	protein_coding	2	-0.043298077	0.031550546	-1.372340021	0.169957612	0.963234284	-0.064009042	0.030091959	-2.12711447	0.033410573	1
ENSMUSG00000008206	2756.734281	Cers4	protein_coding	8	0.02421158	0.033577035	0.721075583	0.470863013	1	-0.012936265	0.032082998	-0.40321248	0.68679192	1
ENSMUSG00000008226	1083.319314	Scrn3	protein_coding	2	-0.00169767	0.042032327	-0.040389636	0.967782493	1	-0.00225696	0.040057164	-0.056343467	0.955068192	1
ENSMUSG00000008301	919.8478005	Phax	protein_coding	18	0.008661385	0.041302516	0.209705988	0.833897151	1	0.070774715	0.039326382	1.799675241	0.071911933	1
ENSMUSG00000008305	1639.118411	Tle1	protein_coding	4	0.062294219	0.039841128	1.563565641	0.117919609	0.94452329	-0.015555659	0.038116168	-0.40811182	0.683191583	1
ENSMUSG00000008307	122.9475413	1700109H08Rik	protein_coding	5	-0.120388204	0.092756295	-1.29789794	0.194322408	0.968887425	-0.093823229	0.088414714	-1.061172106	0.288611694	1
ENSMUSG00000008318	652.1722792	Relt	protein_coding	7	-0.006594155	0.05388562	-0.122373188	0.902603472	1	0.053574569	0.051550828	1.039257211	0.298685129	1
ENSMUSG00000008333	660.4742654	Snrpb2	protein_coding	2	-0.00295115	0.051875464	-0.056889138	0.954633507	1	0.012959429	0.049467881	0.261976627	0.793339462	1
ENSMUSG00000008348	2872.809218	Ubc	protein_coding	5	0.053984295	0.031908421	1.691851058	0.090674376	0.94452329	-0.015479954	0.030472599	-0.507995835	0.611456264	1
ENSMUSG00000008373	884.1777806	Prpf31	protein_coding	7	-0.008378796	0.043066701	-0.194553939	0.845742165	1	-0.031974628	0.041265534	-0.774850701	0.438427886	1
ENSMUSG00000008384	341.0171182	Sertad1	protein_coding	7	-0.100831776	0.076268966	-1.322055103	0.186149803	0.967558444	0.014894151	0.072455176	0.205563664	0.837131764	1
ENSMUSG00000008393	884.4565981	Carhsp1	protein_coding	16	0.01180136	0.056485633	0.208926746	0.834505425	1	0.008327897	0.05409572	0.153947423	0.877651191	1
ENSMUSG00000008398	243.409392	Elk3	protein_coding	10	-0.080832986	0.070977603	-1.138852016	0.254764882	0.969921533	-0.048333586	0.068150814	-0.709215104	0.478191002	1
ENSMUSG00000008429	2018.672798	Herpud2	protein_coding	9	0.005829826	0.039210874	0.148678799	0.881807091	1	0.040028905	0.037328283	1.072347888	0.283563805	1
ENSMUSG00000008435	738.7327748	Rdh13	protein_coding	7	-0.033717824	0.045070679	-0.748109968	0.45439383	1	-0.028773723	0.042953535	-0.669880203	0.502934161	1
ENSMUSG00000008438	25.64742115	Adam21	protein_coding	12	0.292216923	0.262584601	1.112848664	0.265773431	0.969921533	0.428244029	0.249629453	1.715518835	0.086250145	1
ENSMUSG00000008450	559.6515573	Nutf2	protein_coding	8	-0.018529882	0.061758242	-0.300039009	0.7641474	1	-0.057144402	0.058990093	-0.968711859	0.332688974	1
ENSMUSG00000008475	2350.0073	Arpc5	protein_coding	1	0.018700147	0.030827343	0.606609114	0.544110351	1	-0.011808523	0.02937439	-0.402000616	0.687683573	1
ENSMUSG00000008489	2960.095209	Elavl2	protein_coding	4	-0.038725401	0.036370467	-1.064748542	0.286989737	0.969921533	-0.046499458	0.034648866	-1.342019609	0.179589638	1
ENSMUSG00000008496	694.2564118	Pou2f2	protein_coding	7	0.01486574	0.054109032	0.274736765	0.783518483	1	0.047380768	0.051719205	0.916115549	0.359606293	1
ENSMUSG00000008540	95.60267812	Mgst1	protein_coding	6	0.207494357	0.144141731	1.439516205	0.150004322	0.955220684	0.102750607	0.138914773	0.739666525	0.459502365	1
ENSMUSG00000008575	3280.640551	Nfib	protein_coding	4	-0.008227686	0.033731958	-0.243913672	0.80729768	1	-0.012188248	0.032204457	-0.378464616	0.705085474	1
ENSMUSG00000008604	6857.071422	Ubqln4	protein_coding	3	0.014424011	0.028073955	0.513786219	0.607401464	1	0.005679915	0.026829802	0.211701705	0.832339758	1
ENSMUSG00000008658	10657.50924	Rbfox1	protein_coding	16	0.019316256	0.034425449	0.561103973	0.57472666	1	0.000544455	0.032876959	0.016560377	0.986787335	1
ENSMUSG00000008668	3200.312478	Rps18	protein_coding	17	-0.019118531	0.038167117	-0.500916308	0.616430025	1	0.014653041	0.036496538	0.401491248	0.688058481	1
ENSMUSG00000008682	5218.792542	Rpl10	protein_coding	X	0.006971774	0.02846629	0.244913321	0.806523547	1	0.001625043	0.027223939	0.059691706	0.952401178	1
ENSMUSG00000008683	3586.411113	Rps15a	protein_coding	7	0.00939523	0.026433582	0.355427779	0.722269141	1	0.019076359	0.025211682	0.756647642	0.449260991	1
ENSMUSG00000008690	3035.804734	Ncaph2	protein_coding	15	0.004763723	0.027805401	0.171323653	0.863969283	1	-0.000436234	0.026609444	-0.016393945	0.98692011	1
ENSMUSG00000008730	4813.032782	Hipk1	protein_coding	3	-0.004014585	0.027135492	-0.147945913	0.882385454	1	0.020507862	0.025895512	0.791946551	0.428391842	1
ENSMUSG00000008734	4729.331143	Gprc5b	protein_coding	7	-0.040542918	0.03372105	-1.202302957	0.229246172	0.969921533	-0.005591433	0.032227989	-0.173496188	0.862261424	1
ENSMUSG00000008763	6444.339891	Man1a2	protein_coding	3	0.04009446	0.026284679	1.525392801	0.127161153	0.94508668	0.026412292	0.025098388	1.052350116	0.292638946	1
ENSMUSG00000008822	345.8592351	Acyp1	protein_coding	12	-0.036970891	0.065672123	-0.562961712	0.573460956	1	-0.01591456	0.063382316	-0.251088326	0.801745821	1
ENSMUSG00000008845	63.84668448	Cd163	protein_coding	6	0.193418719	0.157210577	1.230316194	0.218578722	0.969921533	0.203951034	0.15202315	1.341578795	0.179732605	1
ENSMUSG00000008855	6652.07402	Hdac5	protein_coding	11	-0.031396605	0.031577792	-0.994262193	0.320095237	0.969921533	-0.028822772	0.030192624	-0.954629583	0.339765051	1
ENSMUSG00000008859	2248.559221	Rala	protein_coding	13	-0.01548033	0.031946685	-0.484567649	0.627983067	1	-0.022988793	0.030458833	-0.754749644	0.450399213	1
ENSMUSG00000008892	3500.96586	Vdac3	protein_coding	8	0.004642336	0.026857393	0.172851337	0.862768283	1	-0.02218398	0.025583213	-0.867130329	0.385870604	1
ENSMUSG00000008958	762.7125377	Vps72	protein_coding	3	-0.020082152	0.047592716	-0.421958518	0.673055296	1	-0.005905412	0.045733153	-0.129127605	0.89725668	1
ENSMUSG00000008976	718.7070297	Gabpa	protein_coding	16	-0.034400088	0.050441359	-0.681981788	0.495250467	1	0.106239234	0.047912746	2.217348041	0.026599317	1
ENSMUSG00000008999	447.6501285	Bmp7	protein_coding	2	-0.028593536	0.078329928	-0.365039732	0.715081748	1	0.046944827	0.075595651	0.620999044	0.534600252	1
ENSMUSG00000009013	5765.444841	Dynll1	protein_coding	5	0.033670441	0.023246631	1.448400876	0.14750497	0.954087542	0.0254327	0.022203388	1.145442302	0.252025983	1
ENSMUSG00000009030	820.1754194	Pdcl	protein_coding	2	-0.007171227	0.048595113	-0.147570954	0.88268138	1	-0.015578346	0.046426799	-0.335546421	0.737212933	1
ENSMUSG00000009035	3299.394045	Tmem184b	protein_coding	15	-0.01513678	0.023367605	-0.647767687	0.517135218	1	0.016492257	0.022321516	0.738850228	0.459997948	1
ENSMUSG00000009073	3785.748702	Nf2	protein_coding	11	-0.035938073	0.033590263	-1.069895551	0.284666326	0.969921533	0.001659905	0.032111626	0.051691708	0.958774344	1
ENSMUSG00000009075	551.1615344	Cabp7	protein_coding	11	0.029875164	0.072921335	0.409690311	0.682033139	1	0.012004988	0.069618767	0.172438967	0.86309244	1
ENSMUSG00000009076	227.3525873	Zmat5	protein_coding	11	-0.025410804	0.080629658	-0.31515455	0.752644313	1	-0.075303676	0.077314979	-0.973985599	0.33006369	1
ENSMUSG00000009079	6800.942506	Ewsr1	protein_coding	11	-0.013204406	0.023631068	-0.558773151	0.576316548	1	-0.019969865	0.022618915	-0.882883416	0.377299265	1
ENSMUSG00000009090	7598.558545	Ap1b1	protein_coding	11	0.016091142	0.020223723	0.795656757	0.426231568	1	0.016792293	0.019290277	0.870505558	0.384024183	1
ENSMUSG00000009092	41.03262627	Derl3	protein_coding	10	0.291253657	0.186993085	1.557563782	0.11933669	0.94452329	-0.025164384	0.178128049	-0.141271317	0.887655608	1
ENSMUSG00000009097	100.8642851	Tbx1	protein_coding	16	0.160045505	0.163756765	0.977336753	0.328402463	0.969921533	0.120155636	0.156979002	0.765424892	0.444018575	1
ENSMUSG00000009112	1852.417644	Bcl2l13	protein_coding	6	-0.035308381	0.030412245	-1.160992259	0.245645048	0.969921533	0.010472339	0.028955837	0.361665907	0.717601707	1
ENSMUSG00000009145	17.84229116	Dqx1	protein_coding	6	0.054606361	0.265190519	0.205913702	0.836858322	1	-0.296090718	0.256328254	-1.155123222	0.24803997	1
ENSMUSG00000009207	2322.952488	Lnpk	protein_coding	2	0.00836084	0.033013799	0.253252891	0.800072797	1	-0.038445452	0.031457457	-1.222141134	0.22165426	1
ENSMUSG00000009216	5314.188981	Fam163b	protein_coding	2	-0.061626584	0.038555922	-1.598368819	0.10996092	0.94452329	0.013270161	0.036801766	0.360584903	0.718409777	1
ENSMUSG00000009281	34.01292484	Rarres2	protein_coding	6	-0.039741155	0.210282798	-0.188989092	0.850101366	1	-0.197789759	0.203743947	-0.970776125	0.331659774	1
ENSMUSG00000009291	1775.846108	Pttg1ip	protein_coding	10	-0.09403122	0.037439274	-2.511566307	0.01201967	0.906508304	-0.003310648	0.035749147	-0.092607761	0.926215178	1
ENSMUSG00000009292	1784.027062	Trpm2	protein_coding	10	0.035549312	0.032977448	1.077988577	0.281038854	0.969921533	0.038462657	0.031550704	1.219074471	0.222815928	1
ENSMUSG00000009293	985.7636801	Ube2g2	protein_coding	10	-0.010013105	0.045574413	-0.219708923	0.826097855	1	-0.02123626	0.043658961	-0.486412404	0.626674798	1
ENSMUSG00000009356	24.47366314	Lpo	protein_coding	11	-0.139356996	0.275284358	-0.506229258	0.612695718	1	0.113447031	0.263308275	0.430852511	0.666575615	1
ENSMUSG00000009376	328.9699156	Met	protein_coding	6	-0.04137091	0.089999161	-0.459681069	0.645745159	1	-0.21891927	0.085654649	-2.555836417	0.010593291	1
ENSMUSG00000009378	84.5704688	Slc16a12	protein_coding	19	0.13681482	0.139799659	0.97864917	0.327753355	0.969921533	0.260218339	0.134856538	1.929593793	0.053657189	1
ENSMUSG00000009394	20599.9751	Syn2	protein_coding	6	0.02198457	0.027032587	0.813261797	0.416067975	0.999640181	0.007461692	0.025826512	0.28891598	0.772645675	1
ENSMUSG00000009406	2159.110454	Elk1	protein_coding	X	0.036788968	0.033670566	1.092615052	0.274562851	0.969921533	0.072973794	0.032217997	2.265000953	0.023512621	1
ENSMUSG00000009418	4910.910714	Nav1	protein_coding	1	-0.027785353	0.040908459	-0.679208013	0.497006071	1	0.042007876	0.039064815	1.075337919	0.282223465	1
ENSMUSG00000009470	2865.615901	Tnpo1	protein_coding	13	-0.02635738	0.024464976	-1.077351551	0.28132324	0.969921533	-0.052899257	0.023292365	-2.271098555	0.023141012	1
ENSMUSG00000009535	2399.568754	Rnmt	protein_coding	18	-0.051944719	0.028331729	-1.833446833	0.066736148	0.94452329	-0.040108674	0.026940778	-1.488771939	0.136547434	1
ENSMUSG00000009545	16.4839017	Kcnq1	protein_coding	7	-0.267412563	0.30715701	-0.870605438	0.383969626	0.987240086	-0.073219915	0.296333538	-0.247086158	0.804841546	1
ENSMUSG00000009549	1600.206705	Srp14	protein_coding	2	0.038738428	0.033083356	1.17093404	0.241625291	0.969921533	0.007183637	0.031735675	0.226358413	0.82092267	1
ENSMUSG00000009551	57.1199582	6330409D20Rik	lncRNA	2	-0.060493722	0.182988012	-0.330588443	0.740955377	1	0.010428124	0.174040193	0.059917906	0.952221019	1
ENSMUSG00000009555	3761.986146	Cdk9	protein_coding	2	0.001226957	0.028990942	0.042322089	0.966241937	1	-0.024701063	0.027734782	-0.890616831	0.373134767	1
ENSMUSG00000009563	645.2711231	Tor2a	protein_coding	2	-0.028484863	0.046638685	-0.610756142	0.541361032	1	0.015371137	0.044595637	0.344678055	0.730336417	1
ENSMUSG00000009566	243.9005077	Fpgs	protein_coding	2	-0.216204127	0.076654194	-2.820512694	0.004794698	0.766112637	-0.163506901	0.073439683	-2.22641076	0.02598668	1
ENSMUSG00000009569	10876.18202	Mrtfb	protein_coding	16	0.005647812	0.030538064	0.184943363	0.853273459	1	0.051071597	0.029162851	1.751255269	0.079901949	1
ENSMUSG00000009575	7584.305034	Cbx5	protein_coding	15	0.01139024	0.023695648	0.480689122	0.630737463	1	0.018225155	0.022614921	0.805890706	0.420305871	1
ENSMUSG00000009585	99.36703414	Apobec3	protein_coding	15	0.022665702	0.12446689	0.182102262	0.855502473	1	0.067704153	0.118562685	0.571040994	0.567971855	1
ENSMUSG00000009596	15.59753855	Taf7l	protein_coding	X	0.161755814	0.328992092	0.491670829	0.622952063	1	0.450952619	0.315219277	1.430599753	0.152544958	1
ENSMUSG00000009614	392.6050357	Sardh	protein_coding	2	0.079112544	0.069110194	1.144730463	0.252320828	0.969921533	0.042528747	0.066366977	0.640811869	0.52164492	1
ENSMUSG00000009621	635.1779385	Vav2	protein_coding	2	-0.085072451	0.052188001	-1.630115155	0.103077161	0.94452329	-0.000858482	0.049873492	-0.017213194	0.986266537	1
ENSMUSG00000009628	14.40046765	Tex15	protein_coding	8	0.265548002	0.335691721	0.791047216	0.428916439	1	0.132648855	0.324555205	0.408709684	0.682752726	1
ENSMUSG00000009630	3989.797153	Ppp2cb	protein_coding	8	-0.032238513	0.036426427	-0.885030879	0.376139977	0.984080171	-0.01618106	0.034792197	-0.46507727	0.641876123	1
ENSMUSG00000009633	96.55131385	G0s2	protein_coding	1	-0.004586902	0.135063485	-0.033961082	0.972908185	1	-0.023358381	0.131277706	-0.177931055	0.858777122	1
ENSMUSG00000009640	743.7460999	Dmap1	protein_coding	4	0.013451307	0.050735046	0.265128504	0.79091047	1	-0.00677175	0.048533312	-0.139527874	0.889033031	1
ENSMUSG00000009647	1011.292798	Mcu	protein_coding	10	-0.02114747	0.044525965	-0.474946921	0.634824807	1	-0.04519127	0.042540785	-1.062304553	0.288097448	1
ENSMUSG00000009681	5885.01258	Bcr	protein_coding	10	0.016460123	0.033284309	0.494531006	0.620931215	1	0.020523143	0.031801246	0.645356573	0.518696139	1
ENSMUSG00000009687	592.1035409	Fxyd5	protein_coding	7	-0.027179638	0.05756661	-0.4721424	0.63682515	1	0.044665478	0.054846323	0.814375057	0.415430124	1
ENSMUSG00000009731	534.019427	Kcnd1	protein_coding	X	-0.045402478	0.059086488	-0.768407111	0.442245357	1	-0.05226637	0.056344555	-0.927620596	0.35360441	1
ENSMUSG00000009733	807.9120207	Tfcp2	protein_coding	15	-0.005015678	0.049127146	-0.102095853	0.918680593	1	0.039182764	0.046953411	0.834503026	0.403997583	1
ENSMUSG00000009734	134.2286763	Pou6f2	protein_coding	13	0.088461608	0.187593789	0.471559365	0.637241337	1	-0.055885879	0.178834318	-0.312500865	0.754659906	1
ENSMUSG00000009739	7556.938188	Pou6f1	protein_coding	15	-0.031932663	0.029725278	-1.074259527	0.282706379	0.969921533	-0.011505386	0.02840718	-0.405016827	0.685465142	1
ENSMUSG00000009741	3522.275655	Ubp1	protein_coding	9	0.001175424	0.03513734	0.033452284	0.973313917	1	-0.029422958	0.033592399	-0.875881416	0.381094503	1
ENSMUSG00000009772	24.04096291	Nuak2	protein_coding	1	0.00758849	0.230531659	0.032917343	0.973740502	1	-0.085524351	0.221761673	-0.385658847	0.699749345	1
ENSMUSG00000009828	895.2413652	Cilk1	protein_coding	9	-0.088184105	0.040997223	-2.150977529	0.031477973	0.923269304	0.014142226	0.039064891	0.362018825	0.717337963	1
ENSMUSG00000009863	3256.926615	Sdhb	protein_coding	4	-0.02419605	0.028868689	-0.838141614	0.401951174	0.994432582	0.007586527	0.027500397	0.275869736	0.782648119	1
ENSMUSG00000009876	43.38683826	Cox4i2	protein_coding	2	0.135833071	0.213646564	0.635784017	0.524917206	1	0.0911518	0.204298292	0.446170153	0.655474341	1
ENSMUSG00000009894	12087.84366	Snap47	protein_coding	11	0.032830366	0.017116833	1.918016424	0.055108929	0.943818964	0.022016682	0.016336332	1.347712633	0.177750827	1
ENSMUSG00000009905	1231.122964	Kdsr	protein_coding	1	0.004631791	0.037863928	0.122327272	0.902639834	1	0.014323203	0.036072116	0.397071328	0.691314863	1
ENSMUSG00000009907	1687.25077	Vps4b	protein_coding	1	0.023176066	0.033733855	0.687026929	0.492065759	1	-0.027784748	0.032211477	-0.862572938	0.388372315	1
ENSMUSG00000009927	3245.750137	Rps25	protein_coding	9	0.008442515	0.030290408	0.278719082	0.780460417	1	0.041595996	0.028944967	1.437071808	0.150697591	1
ENSMUSG00000009995	1661.679156	Tafazzin	protein_coding	X	-0.040354546	0.036955466	-1.091977739	0.274842886	0.969921533	-0.030294346	0.035418171	-0.855333437	0.392366582	1
ENSMUSG00000010021	98.11522102	Kif19a	protein_coding	11	0.194845059	0.133741898	1.456873744	0.145151235	0.953009888	0.147282309	0.128989892	1.141812793	0.253531844	1
ENSMUSG00000010025	1613.97807	Aldh3a2	protein_coding	11	0.022151432	0.033473479	0.661760696	0.508124599	1	0.005885105	0.031957832	0.18415221	0.853894049	1
ENSMUSG00000010044	75.30785618	Zmynd10	protein_coding	9	0.074609259	0.156675774	0.476201629	0.633930739	1	0.128298828	0.150219287	0.854076933	0.393062364	1
ENSMUSG00000010045	984.4038094	Tmem115	protein_coding	9	-0.013656572	0.044370537	-0.307784694	0.758246169	1	0.000871246	0.042455582	0.020521351	0.98362748	1
ENSMUSG00000010047	246.9859193	Hyal2	protein_coding	9	0.133972977	0.075047226	1.785182254	0.074231759	0.94452329	0.143951906	0.071904416	2.001989771	0.045285832	1
ENSMUSG00000010048	229.0198933	Ifrd2	protein_coding	9	-0.115248009	0.081365915	-1.416416312	0.156653651	0.958136509	-0.054017254	0.077528222	-0.696743104	0.485963578	1
ENSMUSG00000010051	88.69752768	Hyal1	protein_coding	9	-0.089165422	0.117982867	-0.755748893	0.449799763	1	-0.204499024	0.11380062	-1.796993935	0.072336583	1
ENSMUSG00000010054	2050.586055	Tusc2	protein_coding	9	0.000350486	0.031034329	0.011293487	0.990989292	1	-0.005973915	0.029610456	-0.20175018	0.840112031	1
ENSMUSG00000010057	955.2279494	Nprl2	protein_coding	9	0.005308814	0.038155374	0.139136737	0.889342098	1	0.020873658	0.036231303	0.576122206	0.564532583	1
ENSMUSG00000010064	2739.798796	Slc38a3	protein_coding	9	-0.013583235	0.038409247	-0.353644917	0.723605008	1	0.026910462	0.036744634	0.732364407	0.463946177	1
ENSMUSG00000010066	1502.947134	Cacna2d2	protein_coding	9	-0.043670191	0.037721142	-1.157711253	0.24698189	0.969921533	-0.042602826	0.036050269	-1.181761683	0.237300275	1
ENSMUSG00000010067	202.0779039	Rassf1	protein_coding	9	0.131851416	0.088820349	1.484473061	0.137683465	0.94959014	0.057865081	0.084686961	0.683282059	0.494428629	1
ENSMUSG00000010080	24.45306601	Epn3	protein_coding	11	-0.273507197	0.218709197	-1.250551877	0.211098017	0.969921079	-0.275684994	0.211972439	-1.300569995	0.193405683	1
ENSMUSG00000010086	14853.36411	Rnf112	protein_coding	11	0.022386129	0.029008823	0.771700683	0.440291726	1	-0.013414575	0.027754937	-0.483322128	0.628867031	1
ENSMUSG00000010095	3800.343219	Slc3a2	protein_coding	19	-0.008565102	0.02903978	-0.29494378	0.768036827	1	0.025341526	0.027756085	0.913007942	0.361238365	1
ENSMUSG00000010097	2659.79324	Nxf1	protein_coding	19	0.043215573	0.030262648	1.428016899	0.153286995	0.956681765	0.026501198	0.028893164	0.917213421	0.359030816	1
ENSMUSG00000010110	1238.610913	Stx5a	protein_coding	19	0.028579157	0.040379708	0.707760356	0.479094089	1	-0.025986572	0.038723138	-0.671086428	0.502165472	1
ENSMUSG00000010122	102.5709401	Slc47a1	protein_coding	11	0.229327961	0.264363997	0.867470471	0.385684285	0.987935807	0.330645592	0.256371495	1.289712776	0.197150402	1
ENSMUSG00000010142	46.62860089	Tnfrsf13b	protein_coding	11	0.014342162	0.160876514	0.08915013	0.928962598	1	0.134106776	0.152244091	0.880866868	0.378389882	1
ENSMUSG00000010154	560.0881003	Spire2	protein_coding	8	0.066442873	0.061024511	1.088789917	0.276246539	0.969921533	0.110892907	0.058435394	1.897701019	0.057735478	1
ENSMUSG00000010175	459.2424839	Prox1	protein_coding	1	0.084751413	0.058122934	1.458140664	0.144801775	0.952849355	0.013430424	0.055364375	0.24258242	0.808328901	1
ENSMUSG00000010277	11529.43339	Bltp2	protein_coding	11	-0.006504867	0.026652154	-0.244065346	0.807180211	1	0.015309369	0.025456843	0.601385233	0.547583432	1
ENSMUSG00000010290	1120.494594	AI597479	protein_coding	1	-0.028863798	0.041303365	-0.698824378	0.484661792	1	-0.023979914	0.039302982	-0.610129633	0.541775938	1
ENSMUSG00000010307	457.9756881	Tmem86a	protein_coding	7	0.0311488	0.06441032	0.483599515	0.628670119	1	-0.025025077	0.061821581	-0.404795159	0.685628088	1
ENSMUSG00000010358	41.01311261	Ifi35	protein_coding	11	-0.115610272	0.184503595	-0.62660173	0.530920334	1	-0.074109661	0.179612802	-0.412607902	0.679893911	1
ENSMUSG00000010362	117.1208704	Rdm1	protein_coding	11	0.04649663	0.111962404	0.415287887	0.677931168	1	0.079544384	0.107342266	0.74103507	0.458672176	1
ENSMUSG00000010376	1795.881164	Nedd8	protein_coding	14	0.078456515	0.027629912	2.83954993	0.004517722	0.76004659	0.052622978	0.026436691	1.990528137	0.046532788	1
ENSMUSG00000010392	1563.750746	Gosr1	protein_coding	11	-0.001883934	0.033789724	-0.055754648	0.955537265	1	0.016961361	0.032172575	0.527199371	0.598055146	1
ENSMUSG00000010406	407.9039353	Mrpl52	protein_coding	14	0.047198357	0.061379612	0.76895821	0.44191812	1	0.044700138	0.058840139	0.759687829	0.447441206	1
ENSMUSG00000010453	2957.426919	Kansl3	protein_coding	1	-0.005537488	0.028843942	-0.191980955	0.847757124	1	0.02810495	0.027561386	1.019721942	0.307860352	1
ENSMUSG00000010461	264.0538273	Eya4	protein_coding	10	0.035340868	0.084153259	0.419958402	0.674515842	1	-0.005364611	0.079977686	-0.067076343	0.946520927	1
ENSMUSG00000010476	19.03691393	Ebf3	protein_coding	7	0.132700692	0.276624655	0.479713897	0.631430845	1	0.004327646	0.261595574	0.016543269	0.986800983	1
ENSMUSG00000010492	56.36023768	Uckl1os	lncRNA	2	0.04138589	0.171482797	0.241341349	0.809290566	1	-0.060137389	0.165583	-0.363185766	0.71646612	1
ENSMUSG00000010505	280.0803993	Myt1	protein_coding	2	-0.060526276	0.069077845	-0.876203877	0.380919209	0.986004072	-0.129738133	0.066208812	-1.959529703	0.050050785	1
ENSMUSG00000010517	1064.971765	Faf1	protein_coding	4	-0.063134534	0.039061564	-1.616282807	0.106033182	0.94452329	-0.00878451	0.037010189	-0.237353823	0.81238231	1
ENSMUSG00000010529	94.73410449	Gm266	protein_coding	12	-0.102190307	0.133585128	-0.764982668	0.444281866	1	-0.304895722	0.12787767	-2.384276498	0.017112739	1
ENSMUSG00000010538	14.16375671	Tsacc	protein_coding	3	0.34856519	0.343079742	1.01598884	0.309634701	0.969921533	0.213250625	0.326195935	0.6537501	0.51327282	1
ENSMUSG00000010554	935.7048615	Mettl16	protein_coding	11	0.011070545	0.049433888	0.223946478	0.82279895	1	-0.007528964	0.047277608	-0.159250096	0.873471836	1
ENSMUSG00000010592	128.5994401	Dazl	protein_coding	17	0.018431028	0.097665517	0.188715821	0.850315551	1	-0.049767627	0.093595807	-0.531729241	0.594913536	1
ENSMUSG00000010607	483.2411319	Pigyl	protein_coding	9	0.063861257	0.0615225	1.038014663	0.299263229	0.969921533	0.02831038	0.05900051	0.479832798	0.631346289	1
ENSMUSG00000010608	4765.618393	Rbm25	protein_coding	12	0.034886685	0.034698438	1.005425223	0.31469214	0.969921533	-0.004923149	0.033153552	-0.14849536	0.881951847	1
ENSMUSG00000010609	511.9758047	Psen2	protein_coding	1	-0.012603954	0.054963564	-0.229314707	0.818624323	1	-0.030652484	0.052538231	-0.583431978	0.559602536	1
ENSMUSG00000010651	25.5728385	Acaa1b	protein_coding	9	0.327318683	0.294500958	1.111435037	0.266381138	0.969921533	-0.254932391	0.287164573	-0.887757108	0.374671419	1
ENSMUSG00000010660	596.5553765	Plcd1	protein_coding	9	0.0813483	0.047523357	1.711754078	0.086941998	0.94452329	0.026928292	0.04562461	0.590214192	0.555047059	1
ENSMUSG00000010663	8804.306706	Fads1	protein_coding	19	-0.071555088	0.033166445	-2.157454249	0.030970288	0.922682696	-0.031061357	0.031706639	-0.979648353	0.327259728	1
ENSMUSG00000010721	1236.408846	Lmbr1	protein_coding	5	-0.060098779	0.034317539	-1.751255515	0.079901907	0.94452329	-0.033330507	0.032577614	-1.023110744	0.306255488	1
ENSMUSG00000010751	56.43617259	Tnfrsf22	protein_coding	7	-0.367537528	0.163102779	-2.253410574	0.024233273	0.919168599	-0.240990155	0.155178194	-1.552989817	0.120425567	1
ENSMUSG00000010755	1772.68052	Cars	protein_coding	7	-0.005714525	0.034780555	-0.164302297	0.869493174	1	-0.00759831	0.033339352	-0.227908159	0.819717639	1
ENSMUSG00000010797	120.5095069	Wnt2	protein_coding	6	0.006729791	0.114916479	0.058562452	0.953300618	1	0.145323954	0.109140797	1.331527333	0.183015557	1
ENSMUSG00000010803	18455.8911	Gabra1	protein_coding	11	0.029264501	0.027917553	1.048247341	0.294524664	0.969921533	-0.012745219	0.026663007	-0.478011316	0.632642151	1
ENSMUSG00000010825	211.2089147	Grid2ip	protein_coding	5	0.040947774	0.097656194	0.419305442	0.67499292	1	0.182649556	0.092881919	1.966470521	0.049244284	1
ENSMUSG00000010911	254.6403581	Apip	protein_coding	2	0.014033439	0.077655198	0.180714736	0.856591491	1	0.031912509	0.074109993	0.43061007	0.666751918	1
ENSMUSG00000010914	1357.588554	Pdhx	protein_coding	2	0.051788106	0.036350382	1.424692229	0.154246186	0.957101289	0.053021719	0.034607839	1.532072529	0.125504538	1
ENSMUSG00000010936	935.6526172	Vac14	protein_coding	8	0.043997367	0.041454523	1.061340558	0.28853516	0.969921533	0.029728136	0.03951046	0.7524118	0.451803453	1
ENSMUSG00000011096	1246.106967	Akt1s1	protein_coding	7	0.012433274	0.037147386	0.334701182	0.73785051	1	0.007699592	0.035662601	0.215901016	0.829064905	1
ENSMUSG00000011114	1191.652724	Tbrg1	protein_coding	9	0.01551018	0.039357132	0.394088169	0.693515945	1	-0.003162059	0.037599113	-0.084099306	0.932977477	1
ENSMUSG00000011148	597.1805865	Adssl1	protein_coding	12	-0.175285287	0.068211637	-2.569727035	0.010177868	0.88735141	-0.14475811	0.065244111	-2.218715337	0.026506097	1
ENSMUSG00000011158	1198.966773	Brf1	protein_coding	12	-0.007518293	0.037615149	-0.199874059	0.841579079	1	0.005239565	0.036018313	0.145469465	0.884340223	1
ENSMUSG00000011171	14.68330004	Vipr2	protein_coding	12	-0.48936678	0.314585122	-1.555594162	0.119804628	0.94452329	0.4142056	0.291915378	1.418923535	0.15592131	1
ENSMUSG00000011179	1835.316757	Odc1	protein_coding	12	0.012010906	0.035273622	0.340506733	0.733474953	1	-0.002592715	0.033667177	-0.077010166	0.938615458	1
ENSMUSG00000011254	246.5835368	Thg1l	protein_coding	11	-0.018504611	0.083584561	-0.221387902	0.824790412	1	-0.091695056	0.080171689	-1.14373362	0.252734126	1
ENSMUSG00000011256	855.1167462	Adam19	protein_coding	11	-0.030036311	0.048433645	-0.620153845	0.535156505	1	-0.06454217	0.046184133	-1.397496616	0.162264284	1
ENSMUSG00000011257	1408.168485	Pabpc4	protein_coding	4	-0.038784731	0.039245578	-0.988257352	0.323026626	0.969921533	-0.005478607	0.037562383	-0.14585355	0.884037001	1
ENSMUSG00000011267	86.5134077	Zfp296	protein_coding	7	0.105743234	0.127157731	0.831591069	0.405639805	0.995845801	0.003932392	0.121812095	0.032282441	0.974246812	1
ENSMUSG00000011305	23.98026417	Plin5	protein_coding	17	0.144638093	0.312174614	0.463324327	0.643131911	1	0.056979138	0.300783401	0.189435779	0.849751285	1
ENSMUSG00000011306	1796.621566	Sugp1	protein_coding	8	-0.055225655	0.034486057	-1.601390816	0.109290385	0.94452329	0.018628065	0.032974336	0.564926156	0.572123992	1
ENSMUSG00000011382	315.7157074	Dhdh	protein_coding	7	-0.003603197	0.065823251	-0.054740485	0.956345216	1	0.064541159	0.062726225	1.028934205	0.303510594	1
ENSMUSG00000011427	489.7145869	Zfp790	protein_coding	7	0.082315633	0.060899427	1.351665136	0.176482463	0.965244122	-5.14E-06	0.058292649	-8.81E-05	0.999929672	1
ENSMUSG00000011589	1562.710458	Fsd1	protein_coding	17	0.016123819	0.033936346	0.475119482	0.634701813	1	-0.049475188	0.032527542	-1.521024507	0.128253687	1
ENSMUSG00000011658	390.6429464	Fuz	protein_coding	7	0.013562523	0.064538729	0.210145489	0.833554123	1	0.036695923	0.06193809	0.592461322	0.553541714	1
ENSMUSG00000011751	11826.78517	Sptbn4	protein_coding	7	0.032410004	0.025003065	1.296241266	0.194892376	0.968958574	-0.013349969	0.023927546	-0.55793305	0.576890102	1
ENSMUSG00000011752	7306.018617	Pgam1	protein_coding	19	0.011244849	0.025417548	0.442404952	0.658196196	1	0.007976562	0.024259741	0.328798298	0.74230815	1
ENSMUSG00000011831	3154.111475	Evi5	protein_coding	5	0.048496487	0.028700316	1.689754469	0.091074938	0.94452329	-0.009159484	0.027382269	-0.334504199	0.737999123	1
ENSMUSG00000011832	3347.820896	Evi5l	protein_coding	8	0.031667739	0.025497997	1.24196968	0.214247749	0.969921533	0.027546993	0.024380533	1.129876558	0.258528243	1
ENSMUSG00000011837	791.9308639	Snapc2	protein_coding	8	0.017327799	0.042704701	0.405758573	0.68492	1	-0.017357405	0.040863627	-0.424764177	0.671008594	1
ENSMUSG00000011877	20847.90596	Git1	protein_coding	11	-0.040135408	0.030434203	-1.318759938	0.187249382	0.967770846	-0.021725761	0.02908675	-0.746929845	0.45510591	1
ENSMUSG00000011884	749.2070807	Gltp	protein_coding	5	-0.029857308	0.05387003	-0.554247101	0.579409747	1	-0.095073985	0.051817956	-1.83476912	0.066539906	1
ENSMUSG00000011958	863.1032782	Bnip2	protein_coding	9	-0.012514577	0.052758074	-0.237206849	0.812496323	1	-0.00393676	0.050348836	-0.078189689	0.937677164	1
ENSMUSG00000011960	1548.758639	Ccnt1	protein_coding	15	0.014050871	0.036853086	0.381267155	0.703005023	1	-0.004260413	0.035090202	-0.121413169	0.903363787	1
ENSMUSG00000012017	189.0824773	Scarf2	protein_coding	16	-0.073897032	0.101778636	-0.726056424	0.467804181	1	-0.048445234	0.098385065	-0.492404344	0.622433529	1
ENSMUSG00000012076	2150.666423	Brms1l	protein_coding	12	0.031554421	0.030209614	1.04451586	0.296246785	0.969921533	0.007863136	0.028730284	0.27368808	0.784324339	1
ENSMUSG00000012114	2521.058128	Med15	protein_coding	16	-0.006382491	0.028677456	-0.222561269	0.823876984	1	-0.009491936	0.027348742	-0.347070295	0.728538509	1
ENSMUSG00000012117	2390.884019	Dhdds	protein_coding	4	0.034603894	0.028989604	1.19366562	0.232608794	0.969921533	-0.019333599	0.027646059	-0.699325688	0.484348517	1
ENSMUSG00000012123	47.94942144	Crybg2	protein_coding	4	-0.160441475	0.1811352	-0.885755363	0.375749368	0.983924	-0.015533065	0.173539907	-0.089507162	0.928678862	1
ENSMUSG00000012126	659.6757587	Ubxn11	protein_coding	4	-0.014177015	0.052073182	-0.272251744	0.785428458	1	0.002332498	0.050168739	0.046493057	0.962917268	1
ENSMUSG00000012296	861.9102957	Tjap1	protein_coding	17	0.043050035	0.049418315	0.871135218	0.383680326	0.987122733	0.029084678	0.047301738	0.614875464	0.538636968	1
ENSMUSG00000012405	4042.274839	Rpl15	protein_coding	14	0.020940868	0.025665432	0.815917199	0.414547495	0.999108237	0.00807047	0.024597489	0.328101375	0.742835014	1
ENSMUSG00000012422	1826.272849	Tmem167	protein_coding	13	-0.014398892	0.034195658	-0.421073695	0.673701269	1	-0.018446651	0.032525848	-0.56713819	0.570620298	1
ENSMUSG00000012429	285.1739941	Mplkip	protein_coding	13	0.020381482	0.082347932	0.247504472	0.804517831	1	-0.033226748	0.078746824	-0.421943976	0.673065911	1
ENSMUSG00000012443	47.33755613	Kif11	protein_coding	19	0.004109069	0.179687375	0.022867879	0.981755662	1	-0.167787206	0.171511133	-0.978287553	0.327932124	1
ENSMUSG00000012483	162.9318763	Rpa3	protein_coding	6	0.081478065	0.095517689	0.853015457	0.393650733	0.991154981	-0.042410251	0.091370545	-0.464156705	0.642535478	1
ENSMUSG00000012535	2530.300719	Tnpo3	protein_coding	6	-0.024772526	0.026857487	-0.922369471	0.356335888	0.976559092	-0.031223633	0.025551868	-1.221970652	0.221718725	1
ENSMUSG00000012609	1363.522221	Ttll5	protein_coding	12	0.075820506	0.039790528	1.905491309	0.056716236	0.944157829	0.011125998	0.037990999	0.292858797	0.769630084	1
ENSMUSG00000012640	916.4099362	Zfp715	protein_coding	7	-0.007440014	0.046826288	-0.158885406	0.873759159	1	-0.002560765	0.04463442	-0.057371977	0.954248886	1
ENSMUSG00000012819	38.12002932	Cdh23	protein_coding	10	-0.109410453	0.209891454	-0.521271592	0.602177587	1	-0.182094503	0.200604422	-0.907729258	0.364021282	1
ENSMUSG00000012848	3286.300568	Rps5	protein_coding	7	0.05089102	0.036222799	1.404944436	0.160037802	0.959541903	0.037463758	0.034574261	1.083573635	0.278553886	1
ENSMUSG00000013033	22974.51454	Adgrl1	protein_coding	8	0.021609488	0.021996454	0.982407766	0.325899002	0.969921533	0.007783497	0.021046343	0.36982659	0.711511702	1
ENSMUSG00000013076	1052.370002	Amotl1	protein_coding	9	-0.04780228	0.046344298	-1.031459788	0.302325256	0.969921533	0.041221958	0.044269487	0.931159607	0.351771009	1
ENSMUSG00000013089	6053.782451	Etv5	protein_coding	16	-0.027651236	0.033791574	-0.818287896	0.413192816	0.998627695	-0.01322871	0.032280415	-0.409806082	0.681948204	1
ENSMUSG00000013150	764.3416087	Gfod2	protein_coding	8	0.130039446	0.049552326	2.624285412	0.008683099	0.861852194	0.005443356	0.047691157	0.114137646	0.90912868	1
ENSMUSG00000013155	236.0805216	Enkd1	protein_coding	8	0.099971604	0.071769706	1.392949877	0.163634948	0.960960836	0.060695715	0.068543737	0.885503443	0.375885164	1
ENSMUSG00000013160	7655.703392	Atp6v0d1	protein_coding	8	0.050772832	0.01974463	2.571475503	0.010126618	0.886636872	0.038773457	0.018818027	2.060442242	0.039356282	1
ENSMUSG00000013236	24120.51742	Ptprs	protein_coding	17	-0.019951267	0.018940002	-1.053393109	0.292160861	0.969921533	-0.001025369	0.018105022	-0.056634483	0.954836365	1
ENSMUSG00000013275	2138.853532	Slc41a1	protein_coding	1	-0.021045211	0.034661991	-0.607155278	0.543747868	1	-0.013814324	0.033218971	-0.415856472	0.677515033	1
ENSMUSG00000013367	1618.234964	Iglon5	protein_coding	7	-0.090750342	0.041599445	-2.181527703	0.029144408	0.920738188	-0.055103511	0.039743001	-1.386495988	0.165595504	1
ENSMUSG00000013419	3957.867706	Zfp651	protein_coding	9	-0.003283413	0.022647883	-0.144976605	0.884729343	1	-0.003794684	0.021720596	-0.174704405	0.861311906	1
ENSMUSG00000013465	1796.003997	Nelfb	protein_coding	2	0.045331366	0.038533131	1.176425714	0.239424801	0.969921533	0.030181454	0.036845338	0.819139037	0.412707092	1
ENSMUSG00000013495	1162.567426	Tmem175	protein_coding	5	-0.019796067	0.052824787	-0.374749584	0.707846712	1	0.029817623	0.050342218	0.592298562	0.553650679	1
ENSMUSG00000013523	1944.737085	Bcas1	protein_coding	2	-0.05710416	0.07771425	-0.734796521	0.462463426	1	-0.05100391	0.074350935	-0.685988812	0.492720164	1
ENSMUSG00000013539	2549.273196	Tango2	protein_coding	16	0.096332397	0.025592709	3.76405629	0.000167179	0.535648394	0.024342812	0.024466938	0.994926807	0.319771864	1
ENSMUSG00000013584	244.166099	Aldh1a2	protein_coding	9	0.267536235	0.189569445	1.411283524	0.158161031	0.958770244	0.152107211	0.182577759	0.833109202	0.404783145	1
ENSMUSG00000013593	6083.544198	Ndufs2	protein_coding	1	0.000896966	0.022642618	0.039614036	0.968400837	1	-0.022409652	0.021651337	-1.035023956	0.300657724	1
ENSMUSG00000013622	1300.026752	Atraid	protein_coding	5	-0.066424732	0.038610573	-1.72037676	0.085363979	0.94452329	-0.016381149	0.036903034	-0.443897094	0.657116986	1
ENSMUSG00000013629	1022.26508	Cad	protein_coding	5	0.015163385	0.042251336	0.358885345	0.719680864	1	0.047546316	0.040491616	1.174226202	0.240304434	1
ENSMUSG00000013646	1769.577284	Sh3bp5l	protein_coding	11	0.069452047	0.033756919	2.057416655	0.039646164	0.933220971	0.039024307	0.032412017	1.204007365	0.228586732	1
ENSMUSG00000013662	3646.696437	Atad1	protein_coding	19	-0.032376024	0.025228442	-1.283314436	0.199381937	0.969423897	-0.054056133	0.024010915	-2.251314971	0.024365595	1
ENSMUSG00000013663	7109.121673	Pten	protein_coding	19	0.017414076	0.022661777	0.768433833	0.442229486	1	0.009814685	0.021604898	0.454280528	0.649626929	1
ENSMUSG00000013698	12333.6054	Pea15a	protein_coding	1	0.003329622	0.034471144	0.096591571	0.92305075	1	0.03521357	0.032960234	1.068365313	0.285355757	1
ENSMUSG00000013701	1154.049946	Timm23	protein_coding	14	0.014862089	0.046855427	0.317190341	0.751099179	1	0.03654396	0.04482299	0.81529501	0.414903464	1
ENSMUSG00000013707	50.65009092	Tnfaip8l2	protein_coding	3	0.082178482	0.175738189	0.467618806	0.640057214	1	0.125930851	0.167703561	0.750913398	0.452704776	1
ENSMUSG00000013736	1237.365841	Trnt1	protein_coding	6	-0.021279813	0.04151649	-0.512562929	0.60825709	1	0.031586885	0.03950214	0.799624658	0.423928296	1
ENSMUSG00000013766	22.72222714	Ly6g6e	protein_coding	17	0.105622046	0.256827134	0.41125735	0.68088384	1	-0.289859534	0.246425711	-1.176255242	0.239492895	1
ENSMUSG00000013787	8667.667566	Ehmt2	protein_coding	17	0.004029384	0.025493467	0.158055531	0.874413042	1	0.012370386	0.024382345	0.507350154	0.611909154	1
ENSMUSG00000013822	976.5019264	Elof1	protein_coding	9	-0.007881593	0.043991993	-0.179159716	0.857812294	1	-0.015460371	0.042077	-0.367430449	0.713297963	1
ENSMUSG00000013833	2204.132036	Med16	protein_coding	10	0.024101122	0.039449931	0.610929372	0.541246339	1	0.02215431	0.037628997	0.58875632	0.556024752	1
ENSMUSG00000013846	1159.2576	St3gal1	protein_coding	15	-0.057651033	0.061661145	-0.93496533	0.349806167	0.974333192	-0.021380551	0.058825865	-0.363454938	0.716265069	1
ENSMUSG00000013858	4471.351782	Tmem259	protein_coding	10	-0.024599748	0.029187685	-0.842812567	0.399333278	0.993411657	-0.05063613	0.027889436	-1.815602543	0.069431363	1
ENSMUSG00000013878	1003.270731	Rnf170	protein_coding	8	0.008239147	0.040950199	0.2011992	0.840542817	1	-0.035295392	0.039028907	-0.904339751	0.365815275	1
ENSMUSG00000013921	21524.46218	Clip3	protein_coding	7	6.37161937820336e-05	0.019488333	0.003269453	0.997391358	1	0.016762614	0.018604861	0.900980337	0.367598774	1
ENSMUSG00000013973	149.9429199	Dedd	protein_coding	1	0.079790229	0.081835657	0.975005666	0.329557449	0.969921533	0.021817825	0.078003512	0.279703108	0.779705294	1
ENSMUSG00000013997	968.0194193	Nit1	protein_coding	1	0.003987931	0.040291786	0.098976289	0.921157096	1	-0.019306967	0.038626611	-0.499835901	0.617190629	1
ENSMUSG00000014039	751.0636239	Prdm15	protein_coding	16	-0.061978318	0.053877517	-1.150355875	0.249997326	0.969921533	-0.023223919	0.051471418	-0.451200295	0.651845197	1
ENSMUSG00000014074	1358.63652	Rnf168	protein_coding	16	0.005968479	0.038564398	0.154766557	0.877005357	1	0.044920239	0.036651296	1.225611186	0.220345026	1
ENSMUSG00000014075	271.4918599	Dynlt2b	protein_coding	16	-0.195277208	0.069770322	-2.798857771	0.005128372	0.773961587	-0.036837925	0.066373686	-0.555007983	0.5788892	1
ENSMUSG00000014077	6123.095212	Chp1	protein_coding	2	0.006197386	0.022216364	0.278955924	0.78027865	1	-0.022013803	0.021185456	-1.039099787	0.29875833	1
ENSMUSG00000014158	53.1856632	Trpv4	protein_coding	5	-0.169898062	0.173231045	-0.980759896	0.326711159	0.969921533	-0.186444385	0.167420093	-1.113632073	0.265437061	1
ENSMUSG00000014164	2730.105065	Klhl3	protein_coding	13	-0.002457289	0.035820229	-0.068600592	0.945307547	1	-0.005101125	0.034219257	-0.149071759	0.88149701	1
ENSMUSG00000014177	714.5237705	Tvp23b	protein_coding	11	-0.054330051	0.042282222	-1.284938417	0.198813805	0.969374079	-0.077705507	0.040443369	-1.921341095	0.05468872	1
ENSMUSG00000014195	3894.567694	Dnajc7	protein_coding	11	0.016676311	0.023395483	0.712800449	0.475969248	1	-0.021241285	0.022367217	-0.949661509	0.342284274	1
ENSMUSG00000014226	2116.338931	Cacybp	protein_coding	1	-0.005806765	0.035605419	-0.163086547	0.870450292	1	0.01787399	0.033939837	0.526637466	0.598445369	1
ENSMUSG00000014232	383.8211795	Cluap1	protein_coding	16	0.042332138	0.061667573	0.686457001	0.492424971	1	0.137032312	0.058438245	2.344908079	0.019031771	1
ENSMUSG00000014243	183.8488012	Zswim7	protein_coding	11	-0.004256928	0.086305018	-0.04932422	0.960660918	1	0.061331028	0.082144687	0.746621971	0.455291782	1
ENSMUSG00000014245	247.1404316	Pigl	protein_coding	11	-0.084364174	0.090641887	-0.930741586	0.351987253	0.97505865	-0.056909437	0.086670581	-0.656617685	0.511426774	1
ENSMUSG00000014294	1180.022795	Ndufa2	protein_coding	18	-0.000392428	0.045527618	-0.008619553	0.993122677	1	-0.002094622	0.043900639	-0.047712784	0.961945146	1
ENSMUSG00000014301	507.5070182	Pam16	protein_coding	16	0.081189081	0.051818518	1.56679666	0.117162228	0.94452329	0.008926881	0.04963495	0.179850717	0.857269767	1
ENSMUSG00000014303	540.683075	Glis2	protein_coding	16	-0.015149343	0.06035828	-0.250990303	0.801821606	1	0.023492078	0.057799918	0.406437912	0.684420868	1
ENSMUSG00000014313	4586.150495	Cox6c	protein_coding	15	0.005445884	0.030859183	0.176475329	0.859920529	1	0.019410439	0.029542561	0.657033048	0.511159667	1
ENSMUSG00000014329	217.2540272	Bicc1	protein_coding	10	0.122240916	0.073799734	1.656386952	0.097643482	0.94452329	0.141184963	0.071382937	1.977853104	0.047945281	1
ENSMUSG00000014349	3543.856122	Ube2z	protein_coding	11	-0.000665615	0.029400104	-0.022639888	0.981937526	1	-0.005269128	0.028093834	-0.187554625	0.851225799	1
ENSMUSG00000014353	1343.712834	Tmem87b	protein_coding	2	0.020439089	0.032204456	0.634666508	0.525645942	1	-0.00030748	0.030625107	-0.010040137	0.991989265	1
ENSMUSG00000014355	3036.163603	Anapc1	protein_coding	2	-0.028394402	0.026445046	-1.073713452	0.28295113	0.969921533	-0.005303905	0.025219589	-0.210308924	0.833426571	1
ENSMUSG00000014361	1511.16448	Mertk	protein_coding	2	0.025031229	0.053839866	0.464919976	0.641988765	1	0.036933899	0.051512867	0.716983957	0.473383996	1
ENSMUSG00000014402	1743.681432	Tsg101	protein_coding	7	0.015657596	0.033284981	0.470410242	0.638061948	1	0.019082358	0.03167147	0.602509402	0.546835107	1
ENSMUSG00000014418	581.5420317	Hps5	protein_coding	7	0.083353335	0.054382283	1.532729604	0.125342492	0.94452329	0.049525253	0.052043333	0.951615702	0.341291915	1
ENSMUSG00000014426	1772.318558	Map3k4	protein_coding	17	0.054046733	0.034797016	1.55320023	0.120375306	0.94452329	0.019497304	0.033248243	0.58641606	0.557595954	1
ENSMUSG00000014444	349.2612558	Piezo1	protein_coding	8	-0.003625912	0.070255984	-0.051610012	0.958839442	1	0.062775165	0.067247594	0.933493107	0.350565428	1
ENSMUSG00000014470	998.1417556	Rnf166	protein_coding	8	-0.057165149	0.037087088	-1.541376056	0.123225288	0.94452329	-0.054984237	0.035552936	-1.546545614	0.121972853	1
ENSMUSG00000014496	2634.26471	Ankrd28	protein_coding	14	-0.12147962	0.030658515	-3.962345261	7.42171083046273e-05	0.380545636	-0.055232411	0.02916197	-1.893987663	0.058226647	1
ENSMUSG00000014498	3372.656922	Ankrd52	protein_coding	10	-0.026981186	0.031487715	-0.856879768	0.391511335	0.990294698	-0.0359389	0.030089571	-1.194397201	0.232322631	1
ENSMUSG00000014503	418.6206624	Pkd2l2	protein_coding	18	0.063032538	0.074575929	0.845212906	0.397991978	0.992883524	0.021417558	0.071130113	0.301103943	0.763335234	1
ENSMUSG00000014504	843.5423111	Srp19	protein_coding	18	0.005914346	0.047153921	0.125426383	0.900186002	1	-0.022685586	0.045083782	-0.503187302	0.614832592	1
ENSMUSG00000014547	965.4834261	Wdfy2	protein_coding	14	0.023600194	0.052656893	0.448188124	0.654017433	1	0.068709656	0.05026381	1.36698065	0.171631371	1
ENSMUSG00000014550	2159.9221	Rbsn	protein_coding	6	0.026246493	0.035040479	0.74903352	0.453837002	1	0.047174163	0.033468159	1.409523676	0.158680378	1
ENSMUSG00000014551	745.2469982	Mrps25	protein_coding	6	0.00226924	0.051168869	0.044348051	0.96462697	1	-0.038465757	0.049166975	-0.78234946	0.434009227	1
ENSMUSG00000014554	418.2948386	Dguok	protein_coding	6	-0.008965423	0.06115275	-0.146607023	0.88344221	1	-0.060922789	0.058491345	-1.041569296	0.29761141	1
ENSMUSG00000014592	12030.21359	Camta1	protein_coding	4	0.033545854	0.021403106	1.567335762	0.117036231	0.94452329	0.03050939	0.020424403	1.493771424	0.135235373	1
ENSMUSG00000014599	729.6432466	Csf1	protein_coding	3	-0.058351302	0.045933567	-1.270341194	0.203963121	0.969734912	-0.107768497	0.044130826	-2.442023132	0.014605211	1
ENSMUSG00000014601	3244.381021	Strip1	protein_coding	3	-0.00933793	0.028971645	-0.322312741	0.747215782	1	-0.040637439	0.027654113	-1.46948986	0.14169997	1
ENSMUSG00000014602	59142.05177	Kif1a	protein_coding	1	-0.005301727	0.01897945	-0.279340373	0.779983625	1	-0.016495699	0.018142087	-0.909250355	0.363217989	1
ENSMUSG00000014603	25.96845705	Alx3	protein_coding	3	0.609021816	0.264921465	2.298876821	0.021511935	0.919168599	0.330746857	0.260870408	1.267858853	0.20484836	1
ENSMUSG00000014606	3031.655254	Slc25a11	protein_coding	11	-0.026168042	0.024868861	-1.052241257	0.292688875	0.969921533	-0.007215712	0.023702506	-0.304428224	0.760801668	1
ENSMUSG00000014633	449.4743774	Cmc2	protein_coding	8	-0.006399742	0.0715329	-0.089465717	0.928711799	1	-0.032707747	0.068261973	-0.479150325	0.63183169	1
ENSMUSG00000014668	1052.135077	Chfr	protein_coding	5	0.011524884	0.042617421	0.270426581	0.786832093	1	0.018417654	0.040669181	0.452865133	0.650645859	1
ENSMUSG00000014747	44.32564983	Ankrd53	protein_coding	6	-0.097606116	0.166120068	-0.587563666	0.556825205	1	-0.036503708	0.157446435	-0.231848426	0.816655743	1
ENSMUSG00000014748	1345.278316	Tex261	protein_coding	6	0.005139431	0.03491629	0.147192916	0.882979752	1	-0.017272044	0.033421287	-0.516797691	0.605297392	1
ENSMUSG00000014763	2009.331366	Fam120b	protein_coding	17	0.056214004	0.034014734	1.652636854	0.098404793	0.94452329	0.078012975	0.032387326	2.408750113	0.016007254	1
ENSMUSG00000014767	830.9929805	Tbp	protein_coding	17	-0.077758733	0.039891411	-1.949260043	0.051264378	0.942494552	-0.003050465	0.037830543	-0.080634974	0.935732251	1
ENSMUSG00000014769	2829.656762	Psmb1	protein_coding	17	-0.015656004	0.029821572	-0.524989238	0.599590672	1	-0.016490845	0.028468071	-0.57927511	0.562403558	1
ENSMUSG00000014773	163.2211538	Dll1	protein_coding	17	0.051593784	0.106161334	0.485994123	0.626971333	1	0.281479514	0.101136957	2.78315191	0.005383359	1
ENSMUSG00000014776	608.0722156	Nol3	protein_coding	8	0.001549944	0.055047954	0.028156243	0.977537537	1	-0.042935868	0.052676395	-0.815087445	0.415022258	1
ENSMUSG00000014778	324.9103726	Fhod1	protein_coding	8	0.035084519	0.070995028	0.494182759	0.621177115	1	-0.105752029	0.068428746	-1.545432798	0.122241612	1
ENSMUSG00000014782	111.0865986	Plekhg4	protein_coding	8	0.08933994	0.112546852	0.793802211	0.427310586	1	-0.081930487	0.108754164	-0.753354947	0.451236648	1
ENSMUSG00000014786	2057.752216	Slc9a5	protein_coding	8	-0.120507404	0.044337795	-2.717938566	0.006569003	0.811217394	-0.063734265	0.042464982	-1.500866392	0.133390122	1
ENSMUSG00000014791	160.4133014	Elmo3	protein_coding	8	-0.02217585	0.087176431	-0.254378958	0.799202805	1	-0.022108534	0.084471602	-0.261727411	0.793531606	1
ENSMUSG00000014813	120.2639966	Stc1	protein_coding	14	0.026429964	0.123774971	0.213532382	0.830911734	1	-0.039413159	0.11803694	-0.333905293	0.738451026	1
ENSMUSG00000014837	708.8388233	Matcap1	protein_coding	8	-0.062940536	0.050288497	-1.251589134	0.210719616	0.969919714	-0.055369748	0.048042498	-1.152516014	0.249109093	1
ENSMUSG00000014846	646.6305771	Tppp3	protein_coding	8	0.077198716	0.055500406	1.390957691	0.164238257	0.961190441	0.101067295	0.05335754	1.894152066	0.058204829	1
ENSMUSG00000014850	652.6503842	Msh3	protein_coding	13	0.073858392	0.048659322	1.517867265	0.129047864	0.945847537	0.085152568	0.046328087	1.838033344	0.066057492	1
ENSMUSG00000014852	49.53193924	Adamts13	protein_coding	2	-0.09136749	0.16969692	-0.538415725	0.590290073	1	-0.224104752	0.166056357	-1.349570451	0.177153808	1
ENSMUSG00000014856	460.001749	Tmem208	protein_coding	8	0.085287994	0.063705817	1.33877875	0.180642711	0.966338087	0.007057902	0.061146507	0.115426091	0.9081074	1
ENSMUSG00000014859	1069.278227	E2f4	protein_coding	8	0.01131393	0.042706076	0.264925538	0.791066824	1	0.015736497	0.040742565	0.386242183	0.699317316	1
ENSMUSG00000014867	2117.021869	Surf4	protein_coding	2	-0.00341499	0.027836791	-0.122679021	0.902361277	1	-0.016439726	0.026587442	-0.618326732	0.536359984	1
ENSMUSG00000014873	692.0852322	Surf2	protein_coding	2	0.041975538	0.04796545	0.875120282	0.381508462	0.986242527	0.082517633	0.045839696	1.800134805	0.071839355	1
ENSMUSG00000014905	1394.797722	Dnajb9	protein_coding	12	0.003668634	0.040395678	0.090817484	0.927637617	1	-0.030088521	0.038442798	-0.782682924	0.433813332	1
ENSMUSG00000014907	669.5898348	Naf1	protein_coding	8	0.030990195	0.055713913	0.55623798	0.578048178	1	-0.091525927	0.053254542	-1.718650142	0.085678096	1
ENSMUSG00000014932	355.0671198	Yes1	protein_coding	5	-0.09109957	0.071752732	-1.269632081	0.204215716	0.96974752	0.083206478	0.068185164	1.220301801	0.222350487	1
ENSMUSG00000014956	9762.721499	Ppp1cb	protein_coding	5	0.006036756	0.024500321	0.246394985	0.805376488	1	0.00034014	0.023382344	0.014546864	0.988393691	1
ENSMUSG00000014959	2891.754199	Gorasp2	protein_coding	2	5.5861052526837e-05	0.031714643	0.001761365	0.998594635	1	-0.025645011	0.03024449	-0.847923393	0.396480636	1
ENSMUSG00000014980	606.9763058	Tsen15	protein_coding	1	0.0465917	0.051708232	0.90104994	0.367561767	0.980709253	0.081969986	0.049290099	1.663011201	0.096310193	1
ENSMUSG00000015002	6443.25485	Efr3a	protein_coding	15	-0.030675008	0.026182819	-1.171570088	0.241369703	0.969921533	-0.062028354	0.024969066	-2.48420797	0.012983995	1
ENSMUSG00000015013	756.4814075	Trappc2l	protein_coding	8	0.046116825	0.046581807	0.990017939	0.322165351	0.969921533	0.031574877	0.044628584	0.707503433	0.47925368	1
ENSMUSG00000015016	629.9220927	Acsf3	protein_coding	8	0.053660837	0.060007995	0.894228122	0.371199849	0.982122186	-0.034555653	0.057492117	-0.601050269	0.547806505	1
ENSMUSG00000015023	683.5877586	Ddx19a	protein_coding	8	0.010931061	0.044860424	0.243668259	0.807487758	1	0.016810645	0.042796964	0.392799956	0.694467237	1
ENSMUSG00000015027	232.3655844	Galns	protein_coding	8	-0.155179015	0.08358699	-1.856497214	0.06338272	0.94452329	-0.037398073	0.079555102	-0.470090182	0.638290588	1
ENSMUSG00000015053	195.7346014	Gata2	protein_coding	6	-0.125768733	0.095819623	-1.312557165	0.189332212	0.968144568	0.029884199	0.092051736	0.32464569	0.745449243	1
ENSMUSG00000015083	116.1805584	C8g	protein_coding	2	-0.048018793	0.111049714	-0.432408073	0.665444852	1	-0.058611544	0.106379997	-0.550963951	0.581658387	1
ENSMUSG00000015085	191.9810645	Entpd2	protein_coding	2	-0.028519783	0.08630108	-0.330468435	0.741046039	1	0.057814055	0.082160929	0.703668471	0.48163926	1
ENSMUSG00000015087	6146.720938	Rabl6	protein_coding	2	0.022865635	0.021190343	1.079059181	0.280561347	0.969921533	-0.012622991	0.020289162	-0.622154369	0.533840367	1
ENSMUSG00000015090	16712.94116	Ptgds	protein_coding	2	0.108608655	0.126468111	0.858782931	0.390460286	0.989870564	0.009719038	0.120920696	0.080375303	0.935938768	1
ENSMUSG00000015092	2418.210768	Edf1	protein_coding	2	0.007233721	0.03659153	0.197688389	0.843288875	1	0.016396834	0.035202669	0.465783819	0.641370248	1
ENSMUSG00000015093	41.56986384	Clic3	protein_coding	2	0.117412453	0.179375408	0.654562707	0.512749341	1	0.055579461	0.17206144	0.323021017	0.746679325	1
ENSMUSG00000015094	7750.508034	Npdc1	protein_coding	2	0.011250965	0.019263198	0.584065277	0.559176395	1	-0.016885002	0.018439224	-0.915711074	0.359818455	1
ENSMUSG00000015095	3538.412089	Fbxw5	protein_coding	2	-0.016569168	0.028925194	-0.572828229	0.566761003	1	-0.010281859	0.027627632	-0.372158527	0.709774822	1
ENSMUSG00000015112	64.90375038	Slc25a13	protein_coding	6	-0.150321135	0.13256514	-1.133941658	0.256819022	0.969921533	-0.170050586	0.127384958	-1.334934579	0.181897759	1
ENSMUSG00000015120	3146.225821	Ube2i	protein_coding	17	-0.003622657	0.029206158	-0.124037449	0.901285624	1	-0.006955058	0.027867843	-0.249572907	0.802917652	1
ENSMUSG00000015126	475.1313418	Tsr3	protein_coding	17	0.019040568	0.054409185	0.349951346	0.726375212	1	0.008562204	0.052396396	0.163412074	0.870193997	1
ENSMUSG00000015127	836.8158621	Unkl	protein_coding	17	0.015917295	0.058658465	0.271355459	0.786117656	1	0.009029549	0.056071624	0.16103599	0.872065055	1
ENSMUSG00000015133	216.84657	Lrrk1	protein_coding	7	-0.079272438	0.0823276	-0.962890185	0.335602636	0.970130865	-0.044601478	0.079215823	-0.563037483	0.573409361	1
ENSMUSG00000015134	131.5696882	Aldh1a3	protein_coding	7	-0.146389023	0.137931025	-1.061320491	0.288544277	0.969921533	0.003313335	0.131781597	0.025142623	0.979941203	1
ENSMUSG00000015143	3796.571502	Actn1	protein_coding	12	0.002477522	0.034250689	0.072334948	0.942335353	1	0.015661587	0.032694447	0.479028969	0.63191802	1
ENSMUSG00000015149	3587.325833	Sirt2	protein_coding	7	-0.024653954	0.028934298	-0.852066773	0.394177033	0.991365875	0.002858222	0.027699429	0.103187039	0.917814526	1
ENSMUSG00000015165	7793.921386	Hnrnpl	protein_coding	7	-0.003599769	0.025283586	-0.142375714	0.886783245	1	-0.001102009	0.024176369	-0.045582083	0.96364335	1
ENSMUSG00000015176	2135.137829	Nolc1	protein_coding	19	-0.006970764	0.034505444	-0.202019254	0.839901672	1	0.038879103	0.032908731	1.181422125	0.237435073	1
ENSMUSG00000015189	2418.214899	Casd1	protein_coding	6	-0.013455804	0.03527234	-0.381483158	0.702844766	1	-0.055812742	0.033590832	-1.661546845	0.096603669	1
ENSMUSG00000015202	141.7136601	Cnksr3	protein_coding	10	-0.097648572	0.097424952	-1.002295306	0.316200989	0.969921533	0.103823265	0.092741023	1.11949666	0.262928315	1
ENSMUSG00000015214	1841.724382	Mtmr1	protein_coding	X	-0.006068513	0.034141627	-0.177745271	0.858923031	1	-0.019990414	0.032486983	-0.615336132	0.53833276	1
ENSMUSG00000015217	589.6136641	Hmgb3	protein_coding	X	-0.034089234	0.064940006	-0.524934254	0.599628896	1	0.030863889	0.062023764	0.497613933	0.618756181	1
ENSMUSG00000015222	41660.52775	Map2	protein_coding	1	-0.013676871	0.036048276	-0.379404311	0.70438765	1	-0.000910844	0.034455304	-0.026435533	0.978909952	1
ENSMUSG00000015224	558.7538922	Cyp2j9	protein_coding	4	0.012426972	0.061468313	0.20216875	0.839784803	1	0.042988507	0.058696166	0.732390378	0.46393033	1
ENSMUSG00000015243	1254.655525	Abca1	protein_coding	4	0.048398854	0.057962766	0.834999046	0.403718245	0.995113536	0.074010655	0.055374391	1.336550246	0.181369489	1
ENSMUSG00000015247	305.6366995	Nipsnap3b	protein_coding	4	0.119874682	0.072480065	1.653898666	0.098148104	0.94452329	-0.115028708	0.069553742	-1.653810487	0.098166025	1
ENSMUSG00000015289	273.0016761	Lage3	protein_coding	X	0.013611806	0.071866558	0.189403898	0.84977627	1	0.061806767	0.068746977	0.89904705	0.3686276	1
ENSMUSG00000015290	2441.084058	Ubl4a	protein_coding	X	-0.001540976	0.027701069	-0.055628766	0.955637548	1	0.043226752	0.026392269	1.637856558	0.10145162	1
ENSMUSG00000015291	20195.04647	Gdi1	protein_coding	X	-0.010026444	0.020218733	-0.495898706	0.619965879	1	-0.012116638	0.019313537	-0.627365051	0.530419972	1
ENSMUSG00000015305	2700.417132	Sash1	protein_coding	10	-0.086273977	0.043141963	-1.999769409	0.045525169	0.938945449	-0.035550238	0.041205129	-0.86276244	0.388268094	1
ENSMUSG00000015312	399.2036121	Gadd45b	protein_coding	10	0.065879539	0.091149349	0.722764772	0.469824414	1	-0.000808353	0.087182603	-0.009271949	0.992602161	1
ENSMUSG00000015335	139.6047403	Zdhhc12	protein_coding	2	-0.103822622	0.106355477	-0.976185	0.328972795	0.969921533	0.0287164	0.10101212	0.284286675	0.776190697	1
ENSMUSG00000015337	265.2831267	Endog	protein_coding	2	0.076375339	0.080432568	0.949557393	0.342337196	0.972004951	-0.072696725	0.077368643	-0.939614844	0.347415159	1
ENSMUSG00000015340	21.99238169	Cybb	protein_coding	X	-0.234270074	0.282604934	-0.82896668	0.407123262	0.996404818	-0.079135369	0.275659634	-0.287076377	0.77405384	1
ENSMUSG00000015341	2091.030428	Golga7	protein_coding	8	-0.009580511	0.040302094	-0.237717446	0.812100252	1	-0.04676072	0.038434327	-1.216639473	0.223741417	1
ENSMUSG00000015342	1081.495327	Xk	protein_coding	X	0.056684481	0.039750898	1.425992444	0.153870523	0.95693743	0.022022399	0.037663985	0.584707105	0.558744676	1
ENSMUSG00000015354	103.2912095	Pcolce2	protein_coding	9	-0.07096421	0.115597125	-0.613892519	0.539286354	1	-0.02712968	0.110071383	-0.246473505	0.805315712	1
ENSMUSG00000015357	1000.009412	Clpx	protein_coding	9	0.081092863	0.044390811	1.826793905	0.067730763	0.94452329	0.03990949	0.042313786	0.943179385	0.345589156	1
ENSMUSG00000015363	656.1022365	Trabd	protein_coding	15	0.013036268	0.05193934	0.250990245	0.801821651	1	-0.042530859	0.049864825	-0.852923059	0.393701973	1
ENSMUSG00000015377	3003.779827	Dennd6b	protein_coding	15	-0.116746801	0.039382083	-2.964464824	0.003032099	0.734737553	-0.054467718	0.037674246	-1.445754711	0.148246013	1
ENSMUSG00000015396	597.0496358	Cd83	protein_coding	13	0.05492334	0.059078228	0.929671406	0.352541244	0.975245905	0.123611276	0.056254949	2.197340459	0.02799614	1
ENSMUSG00000015405	51.32346122	Ace2	protein_coding	X	-0.248208873	0.175835241	-1.411599131	0.158068028	0.958731492	-0.137584753	0.167561783	-0.821098647	0.41159008	1
ENSMUSG00000015451	109.7330795	C4a	lncRNA	17	-0.088958444	0.125571621	-0.708427934	0.478679551	1	-0.091289214	0.120654414	-0.756617273	0.44927919	1
ENSMUSG00000015461	2435.546948	Atf6b	protein_coding	17	0.066381325	0.0331287	2.003740722	0.045097842	0.938599799	0.028661588	0.031703243	0.904058555	0.365964353	1
ENSMUSG00000015467	20.74252858	Egfl8	protein_coding	17	-0.171582114	0.238674533	-0.718895778	0.472205138	1	-0.037085682	0.232170333	-0.159734803	0.873089984	1
ENSMUSG00000015468	351.5351593	Notch4	protein_coding	17	0.113983173	0.076383193	1.492254621	0.135632408	0.948670608	0.009969381	0.073829059	0.135033297	0.892585548	1
ENSMUSG00000015474	350.8305075	Ppt2	protein_coding	17	-0.036199499	0.080251974	-0.451073001	0.651936936	1	-0.034693995	0.076761525	-0.451971153	0.651289764	1
ENSMUSG00000015476	6592.808467	Prrt1	protein_coding	17	0.020001926	0.029791659	0.67139348	0.501969897	1	-0.001383338	0.028452297	-0.048619555	0.961222486	1
ENSMUSG00000015478	865.1476859	Rnf5	protein_coding	17	0.008818905	0.039794131	0.221613213	0.824614996	1	-0.00519815	0.038762987	-0.134100861	0.893322819	1
ENSMUSG00000015484	279.0472027	Fam163a	protein_coding	1	0.017027438	0.095564712	0.178177044	0.858583937	1	-0.01976516	0.091574197	-0.21583766	0.829114292	1
ENSMUSG00000015488	1521.583245	Cacfd1	protein_coding	2	-0.039838739	0.034190472	-1.16520003	0.243938033	0.969921533	-0.074412326	0.03264784	-2.279241922	0.022652688	1
ENSMUSG00000015501	13663.56631	Hivep2	protein_coding	10	-0.006925227	0.033873698	-0.204442611	0.838007635	1	-0.008608589	0.032369157	-0.265950351	0.790277446	1
ENSMUSG00000015522	1641.571959	Arnt	protein_coding	3	0.085735303	0.036812162	2.32899394	0.019859387	0.919168599	0.010041028	0.035191578	0.285324749	0.775395354	1
ENSMUSG00000015536	1271.393141	Mocs2	protein_coding	13	0.031505516	0.034262871	0.919523521	0.357821809	0.977087003	0.041503286	0.032565867	1.274441288	0.202507068	1
ENSMUSG00000015542	445.4799358	Nat9	protein_coding	11	0.082095952	0.063187843	1.299236495	0.193862781	0.968828006	0.104328748	0.060349207	1.728750921	0.083853683	1
ENSMUSG00000015568	601.5630806	Lpl	protein_coding	8	0.033083553	0.058620591	0.564367447	0.572504089	1	-0.020150914	0.055992441	-0.359886333	0.718932138	1
ENSMUSG00000015575	655.8655793	Atp6v0e	protein_coding	17	0.011531273	0.056970595	0.202407447	0.839598207	1	-0.014959433	0.054468274	-0.274644891	0.783589074	1
ENSMUSG00000015597	2471.226872	Zfp318	protein_coding	17	0.024562575	0.034578275	0.710347045	0.477488953	1	0.003374381	0.032966252	0.10235865	0.918472004	1
ENSMUSG00000015599	10025.97864	Ttbk1	protein_coding	17	-0.017750997	0.025300439	-0.701608263	0.482923497	1	-0.022155679	0.024203563	-0.915389153	0.359987371	1
ENSMUSG00000015605	1971.055459	Srf	protein_coding	17	0.002146502	0.033385212	0.064294989	0.948735343	1	-0.024710369	0.031913112	-0.774301455	0.438752544	1
ENSMUSG00000015647	720.1817902	Lama5	protein_coding	2	-0.008744324	0.053459125	-0.163570273	0.870069448	1	-0.019601614	0.051355213	-0.381686944	0.702693586	1
ENSMUSG00000015653	595.1343558	Steap2	protein_coding	5	-0.028656293	0.062648108	-0.457416731	0.647371541	1	0.016460709	0.059648395	0.275962308	0.782577016	1
ENSMUSG00000015656	48625.589	Hspa8	protein_coding	9	0.035591661	0.024134272	1.474735235	0.140283739	0.950773508	-0.014831806	0.023063515	-0.643085231	0.520168797	1
ENSMUSG00000015659	875.2525825	Serac1	protein_coding	17	0.040520088	0.046394584	0.873379701	0.382456151	0.98662639	-0.059138358	0.044386284	-1.332356571	0.182743046	1
ENSMUSG00000015668	598.6372679	Pdzd11	protein_coding	X	0.019853712	0.054750151	0.36262388	0.716885869	1	0.081351779	0.052156188	1.559772323	0.118813694	1
ENSMUSG00000015671	2164.250109	Psma2	protein_coding	13	-0.021050979	0.028808189	-0.730728988	0.464944706	1	-0.028107456	0.027489942	-1.022463243	0.306561701	1
ENSMUSG00000015672	405.2367837	Mrpl32	protein_coding	13	-0.050747622	0.073176913	-0.693492251	0.488000687	1	0.006442967	0.069688667	0.092453582	0.926337669	1
ENSMUSG00000015697	1588.63053	Setdb1	protein_coding	3	0.013463146	0.034440475	0.39091056	0.695863348	1	-0.000131268	0.032847456	-0.003996283	0.996811436	1
ENSMUSG00000015702	29.41606854	Anxa9	protein_coding	3	0.137883035	0.254119685	0.542590926	0.587411488	1	-0.078517672	0.243239963	-0.322799226	0.746847299	1
ENSMUSG00000015709	16074.6354	Arnt2	protein_coding	7	-0.038416286	0.021423324	-1.79319914	0.072941088	0.94452329	-0.008256607	0.020472788	-0.403296675	0.686729988	1
ENSMUSG00000015711	1069.571034	Prune1	protein_coding	3	0.037885832	0.037336368	1.014716597	0.31024094	0.969921533	0.030592167	0.035504514	0.861641611	0.388884766	1
ENSMUSG00000015714	1208.368692	Cers2	protein_coding	3	-0.024585047	0.054334278	-0.452477659	0.650924912	1	-0.027809755	0.051882155	-0.53601773	0.591946297	1
ENSMUSG00000015733	7299.849819	Capza2	protein_coding	6	-0.018370562	0.024586704	-0.747174646	0.454958147	1	-0.033666886	0.023447317	-1.43585243	0.151044337	1
ENSMUSG00000015745	1254.545471	Plekho1	protein_coding	3	0.061177198	0.049159624	1.244460252	0.21333022	0.969921533	0.052983706	0.047082232	1.125343985	0.260443298	1
ENSMUSG00000015747	1218.577324	Vps45	protein_coding	3	0.074279598	0.041681358	1.782081981	0.074735864	0.94452329	0.06606117	0.039611166	1.66774111	0.095367131	1
ENSMUSG00000015748	611.5590151	Prpf3	protein_coding	3	0.023199758	0.055291609	0.419589134	0.674785628	1	0.039736015	0.052790351	0.752713593	0.45162204	1
ENSMUSG00000015749	3829.81367	Anp32e	protein_coding	3	-0.061678602	0.027820264	-2.217038676	0.026620449	0.919168599	-0.008314937	0.026564147	-0.313013503	0.754270403	1
ENSMUSG00000015750	1167.406412	Aph1a	protein_coding	3	-0.014238994	0.034974795	-0.40712158	0.683918694	1	-0.022327505	0.033572723	-0.665048983	0.506019164	1
ENSMUSG00000015755	2221.552354	Tab2	protein_coding	10	0.036605051	0.032107273	1.140085948	0.254250496	0.969921533	0.002783895	0.030568831	0.091069712	0.927437199	1
ENSMUSG00000015757	1374.886494	Ppil4	protein_coding	10	-0.052527464	0.038431247	-1.366790532	0.171690971	0.963802861	-0.031598963	0.036547972	-0.864588699	0.387264578	1
ENSMUSG00000015759	1682.44943	Cnih1	protein_coding	14	0.034935714	0.03307379	1.056296063	0.290832974	0.969921533	-0.017589664	0.031461457	-0.559086125	0.576102944	1
ENSMUSG00000015766	1133.286389	Eps8	protein_coding	6	-0.035483419	0.048818548	-0.726842998	0.46732214	1	-0.021479647	0.046519863	-0.46173066	0.644274481	1
ENSMUSG00000015776	1037.750504	Med22	protein_coding	2	-0.016969841	0.041921398	-0.404801416	0.685623488	1	-0.011179763	0.040076913	-0.278957684	0.7802773	1
ENSMUSG00000015790	1268.174219	Surf1	protein_coding	2	-0.043417509	0.035506729	-1.222796639	0.221406515	0.969921533	-0.016777668	0.033953096	-0.494142495	0.621205548	1
ENSMUSG00000015804	1643.71983	Med28	protein_coding	5	0.018009016	0.026796122	0.672075466	0.501535655	1	-0.019437493	0.025561398	-0.760423724	0.447001347	1
ENSMUSG00000015806	2043.830906	Qdpr	protein_coding	5	0.000846447	0.048541104	0.017437743	0.986087399	1	-0.058460613	0.046495283	-1.25734502	0.208628728	1
ENSMUSG00000015829	8592.207251	Tnr	protein_coding	1	-0.01718167	0.032876052	-0.522619632	0.601238976	1	2.89828037030656e-05	0.031412849	0.000922642	0.999263839	1
ENSMUSG00000015837	14616.16115	Sqstm1	protein_coding	11	0.02346219	0.022136649	1.059879923	0.28919923	0.969921533	0.005144587	0.021167471	0.243042091	0.807972791	1
ENSMUSG00000015839	415.4104609	Nfe2l2	protein_coding	2	-0.037260592	0.072015687	-0.517395486	0.60488011	1	-0.05892262	0.069091103	-0.852825008	0.393756353	1
ENSMUSG00000015843	132.0812411	Rxrg	protein_coding	1	0.064428397	0.122530065	0.525817046	0.59901533	1	-0.139484339	0.117531313	-1.186784484	0.23531264	1
ENSMUSG00000015846	1150.199769	Rxra	protein_coding	2	0.023487889	0.045281625	0.518706848	0.603965186	1	-0.012915173	0.043365109	-0.297824071	0.765837442	1
ENSMUSG00000015850	229.5028204	Adamtsl4	protein_coding	3	0.028807243	0.103881658	0.277308274	0.781543407	1	-0.120945569	0.10009495	-1.20830841	0.226928655	1
ENSMUSG00000015852	766.3472769	Fcrls	protein_coding	3	0.012316325	0.051621696	0.238588157	0.811424949	1	0.002348527	0.049428529	0.04751359	0.962103899	1
ENSMUSG00000015869	1283.854802	Prpsap1	protein_coding	11	-0.010292349	0.036526011	-0.281781343	0.778111178	1	-0.003313257	0.034877029	-0.094998252	0.924316216	1
ENSMUSG00000015879	234.4089469	Fam184b	protein_coding	5	-0.124040637	0.085704488	-1.447306211	0.14781118	0.954227108	-0.06352348	0.082309997	-0.771758994	0.440257183	1
ENSMUSG00000015882	620.0129684	Lcorl	protein_coding	5	0.062699467	0.052428101	1.195913375	0.231730365	0.969921533	0.054450717	0.049749014	1.094508462	0.273732038	1
ENSMUSG00000015889	1181.316768	Lta4h	protein_coding	10	0.043741574	0.041045574	1.065683083	0.286566927	0.969921533	0.008406337	0.039156055	0.214688038	0.830010549	1
ENSMUSG00000015890	12.6975223	Amdhd1	protein_coding	10	-1.249870435	0.385428826	-3.242804766	0.001183593	0.712246919	-0.659681913	0.362390268	-1.820363213	0.068703711	1
ENSMUSG00000015932	4093.472099	Dstn	protein_coding	2	-0.039885003	0.024715431	-1.613769266	0.106577483	0.94452329	-0.001312611	0.023498932	-0.05585833	0.955454667	1
ENSMUSG00000015937	1716.564479	Macroh2a1	protein_coding	13	0.063369418	0.028581609	2.217139659	0.026613549	0.919168599	0.056612369	0.027394206	2.066581858	0.038773572	1
ENSMUSG00000015942	636.2956722	Gtf2ird2	protein_coding	5	-0.010649993	0.054050033	-0.197039526	0.843796607	1	-0.027232334	0.051683561	-0.526905152	0.598259456	1
ENSMUSG00000015943	212.78612	Bola1	protein_coding	3	0.002066271	0.101525946	0.020352149	0.983762455	1	0.113894697	0.09678791	1.176745078	0.23929727	1
ENSMUSG00000015944	7227.785241	Castor2	protein_coding	5	0.063278346	0.029996322	2.109536845	0.034898269	0.927464035	0.047097107	0.028676603	1.64235307	0.100516855	1
ENSMUSG00000015947	92.98602254	Fcgr1	protein_coding	3	0.168116036	0.119935634	1.401718827	0.160999226	0.95992919	0.113687203	0.116059374	0.979560716	0.327303004	1
ENSMUSG00000015950	142.0830732	Ncf1	protein_coding	5	-0.199909312	0.110188225	-1.814252946	0.069638792	0.94452329	-0.066656812	0.105764553	-0.63023773	0.528539057	1
ENSMUSG00000015961	3108.009038	Adss	protein_coding	1	0.013101343	0.028702366	0.456455165	0.648062704	1	-0.023402048	0.027405979	-0.853903001	0.393158737	1
ENSMUSG00000015966	37.68478131	Il17rb	protein_coding	14	0.018381124	0.176057359	0.104404181	0.916848605	1	-0.114009997	0.169144213	-0.674040185	0.500285766	1
ENSMUSG00000015968	2235.463073	Cacna1d	protein_coding	14	-0.017164616	0.034370338	-0.499402002	0.617496209	1	0.032705835	0.032805741	0.996954612	0.318786542	1
ENSMUSG00000015970	118.5305241	Chdh	protein_coding	14	0.020388114	0.113130961	0.180216923	0.856982273	1	0.015551407	0.109036485	0.142625721	0.886585783	1
ENSMUSG00000015971	1663.274934	Actr8	protein_coding	14	0.021223129	0.033249279	0.638303442	0.523276172	1	0.034380036	0.031741707	1.083118684	0.278755747	1
ENSMUSG00000015980	244.1841564	Lrrc27	protein_coding	7	-0.027739117	0.07717991	-0.35940851	0.719289509	1	0.086645986	0.073595927	1.17732039	0.239067651	1
ENSMUSG00000015981	5342.580827	Stk32c	protein_coding	7	0.063885554	0.028449844	2.245550289	0.024732828	0.919168599	0.04456412	0.027242302	1.635842621	0.101872529	1
ENSMUSG00000015994	1272.105597	Fnta	protein_coding	8	0.035454884	0.037346726	0.949343815	0.342445776	0.972036955	0.055679601	0.035573428	1.565201996	0.117535554	1
ENSMUSG00000016018	2049.877745	Mtrex	protein_coding	13	0.042481404	0.036161952	1.174754177	0.240093077	0.969921533	0.020287121	0.034477128	0.588422586	0.556248681	1
ENSMUSG00000016024	32.19703187	Lbp	protein_coding	2	-0.243330867	0.234059111	-1.039612884	0.298519789	0.969921533	-0.047843334	0.227101622	-0.210669276	0.833145351	1
ENSMUSG00000016028	371.7576426	Celsr1	protein_coding	15	-0.006287715	0.076507234	-0.082184583	0.934499933	1	-0.081743175	0.073515143	-1.111922953	0.266171279	1
ENSMUSG00000016087	136.114559	Fli1	protein_coding	9	-0.031651101	0.096240121	-0.328876359	0.742249144	1	0.084020118	0.092089971	0.912369899	0.36157403	1
ENSMUSG00000016128	334.4312385	Stard13	protein_coding	5	-0.078549877	0.073633092	-1.066774114	0.286073851	0.969921533	0.046291232	0.070404835	0.657500758	0.510858984	1
ENSMUSG00000016150	1222.339427	Tenm1	protein_coding	X	0.099347742	0.051808614	1.9175912	0.055162867	0.943832275	0.044120112	0.049348201	0.894057163	0.371291308	1
ENSMUSG00000016179	2187.749917	Camk1g	protein_coding	1	-0.07849379	0.037002211	-2.121327041	0.03389429	0.926209239	-0.0150456	0.03521742	-0.42722039	0.669218811	1
ENSMUSG00000016181	682.8639835	Utp25	protein_coding	1	-0.037222976	0.05087484	-0.731657849	0.46437743	1	-0.039214723	0.048576636	-0.807275395	0.419507836	1
ENSMUSG00000016194	427.3995516	Hsd11b1	protein_coding	1	-0.07767328	0.074944351	-1.036412733	0.300009632	0.969921533	-0.1055811	0.071447012	-1.477753889	0.139473665	1
ENSMUSG00000016200	777.8910717	Syt14	protein_coding	1	-0.015591133	0.056519818	-0.275852499	0.782661359	1	0.037105936	0.053873387	0.688761884	0.490973126	1
ENSMUSG00000016206	119.2132297	H2-M3	protein_coding	17	0.119813393	0.124797305	0.960063942	0.337023034	0.970507699	0.02055063	0.120412885	0.170668034	0.864484799	1
ENSMUSG00000016239	220.4699822	Lonrf3	protein_coding	X	-2.29E-05	0.083135271	-0.000275836	0.999779914	1	-0.097296636	0.079512913	-1.223658296	0.221081158	1
ENSMUSG00000016252	1621.39738	Atp5e	protein_coding	2	0.068741761	0.046762295	1.470025383	0.14155488	0.951356412	0.049113829	0.044786999	1.09660905	0.27281233	1
ENSMUSG00000016253	1404.354311	Nelfcd	protein_coding	2	0.03416131	0.032718422	1.044100172	0.296439046	0.969921533	-0.016784832	0.031259188	-0.536956757	0.591297484	1
ENSMUSG00000016256	904.7296134	Ctsz	protein_coding	2	-0.008283935	0.047729289	-0.173560833	0.862210615	1	0.010261146	0.045852765	0.223784663	0.822924864	1
ENSMUSG00000016257	1220.121952	Prelid3b	protein_coding	2	-0.021038542	0.038841448	-0.541651842	0.588058371	1	0.018413469	0.037101806	0.496295761	0.619685757	1
ENSMUSG00000016262	567.6412658	Sertad4	protein_coding	1	0.001500701	0.053065081	0.028280386	0.977438524	1	-0.033822103	0.050629472	-0.668031918	0.504113218	1
ENSMUSG00000016308	1150.726543	Ube2a	protein_coding	X	0.066338481	0.043782494	1.515182806	0.129726116	0.946127072	0.026008559	0.041734087	0.62319704	0.533155047	1
ENSMUSG00000016319	5482.355735	Slc25a5	protein_coding	X	0.021958137	0.030268074	0.725455393	0.468172701	1	0.00813106	0.028973462	0.280638196	0.778987917	1
ENSMUSG00000016344	1141.881634	Ppdpf	protein_coding	2	0.034380298	0.040217826	0.854852235	0.392632956	0.99074628	0.028353272	0.038394475	0.738472708	0.460227246	1
ENSMUSG00000016346	21234.83004	Kcnq2	protein_coding	2	0.024494191	0.017242356	1.420582629	0.155438131	0.957617171	0.011111346	0.016486432	0.673969103	0.500330957	1
ENSMUSG00000016349	49449.32306	Eef1a2	protein_coding	2	0.018479056	0.019587297	0.943420419	0.345465903	0.972949318	0.007042602	0.018718639	0.376234747	0.706742385	1
ENSMUSG00000016356	221.2925871	Col20a1	protein_coding	2	-0.009542618	0.101053286	-0.094431547	0.924766357	1	-0.062633706	0.096963669	-0.645950244	0.518311579	1
ENSMUSG00000016382	6289.59457	Pls3	protein_coding	X	-0.00704038	0.028008241	-0.251368173	0.801529473	1	0.030420434	0.026693248	1.139630325	0.254440346	1
ENSMUSG00000016386	1164.01832	Mpped2	protein_coding	2	0.045409154	0.038749166	1.171874342	0.24124751	0.969921533	0.021057442	0.036853359	0.571384597	0.567738968	1
ENSMUSG00000016409	536.7506204	Nkap	protein_coding	X	0.001184796	0.050098504	0.023649339	0.981132316	1	0.031806163	0.047473215	0.669981225	0.502869759	1
ENSMUSG00000016427	794.673817	Ndufa1	protein_coding	X	-0.01871538	0.04535825	-0.41261248	0.679890556	1	-0.065729596	0.044136476	-1.489235241	0.136425434	1
ENSMUSG00000016477	1318.06612	E2f3	protein_coding	13	0.003408316	0.041490033	0.082147835	0.934529154	1	-0.010710623	0.039535757	-0.270909765	0.786460435	1
ENSMUSG00000016481	652.7932975	Cr1l	protein_coding	1	0.007392881	0.051292787	0.144131008	0.88539702	1	-0.041044212	0.048908238	-0.839208553	0.401352288	1
ENSMUSG00000016487	1174.408102	Ppfibp1	protein_coding	6	-0.027771116	0.04388237	-0.632853612	0.526829243	1	0.006799359	0.041940482	0.162119242	0.871211954	1
ENSMUSG00000016493	223.8015428	Cd46	protein_coding	1	-0.023099243	0.086029746	-0.268502983	0.788312179	1	0.047763135	0.082071107	0.581972593	0.560585142	1
ENSMUSG00000016494	3453.453722	Cd34	protein_coding	1	0.018418892	0.038575971	0.477470602	0.63302705	1	-0.039681667	0.036857321	-1.076629167	0.281645968	1
ENSMUSG00000016495	350.1302355	Plgrkt	protein_coding	19	0.010243267	0.073093766	0.140138718	0.88855039	1	-0.020171497	0.069990709	-0.288202495	0.773191739	1
ENSMUSG00000016496	60.10291022	Cd274	protein_coding	19	-0.09617898	0.163322453	-0.588890124	0.555934983	1	-0.115396345	0.155765783	-0.74083244	0.458795043	1
ENSMUSG00000016503	258.9273074	Gtf3a	protein_coding	5	0.011000435	0.078293509	0.140502521	0.888262961	1	0.027520468	0.075397974	0.365002753	0.715109351	1
ENSMUSG00000016510	313.5101617	Mtif3	protein_coding	5	0.093333433	0.061864575	1.508673299	0.131382292	0.946821713	0.002543873	0.05934967	0.042862468	0.965811168	1
ENSMUSG00000016520	205.8837356	Lnx2	protein_coding	5	-0.076982558	0.094758003	-0.812412203	0.416555147	0.999808907	-0.058727818	0.090110287	-0.651732671	0.514573643	1
ENSMUSG00000016526	335.499863	Dyrk3	protein_coding	1	0.058163631	0.073604611	0.790217223	0.429400919	1	0.00336711	0.070018756	0.04808869	0.96164556	1
ENSMUSG00000016528	1217.995228	Mapkapk2	protein_coding	1	-0.02990967	0.038165819	-0.783676878	0.433229733	1	-0.008435068	0.036441175	-0.23147079	0.816949076	1
ENSMUSG00000016534	2475.02445	Lamp2	protein_coding	X	-0.029354001	0.031810053	-0.922790065	0.356116619	0.976481819	-0.025174572	0.030299574	-0.830855663	0.406055173	1
ENSMUSG00000016541	7200.923269	Atxn10	protein_coding	15	0.030869198	0.022682535	1.360923659	0.173537816	0.964381193	0.011522944	0.021620653	0.53296005	0.594061235	1
ENSMUSG00000016552	928.4828828	Foxred2	protein_coding	15	-0.049534596	0.052963155	-0.935265206	0.349651642	0.974282528	-0.055876937	0.050572812	-1.104880956	0.269211175	1
ENSMUSG00000016554	982.108024	Eif3d	protein_coding	15	0.04580922	0.046956776	0.975561437	0.329281842	0.969921533	-0.032045927	0.044841593	-0.714647382	0.474826959	1
ENSMUSG00000016559	4074.1247	H3f3b	protein_coding	11	0.037346544	0.03455155	1.080893443	0.279744516	0.969921533	0.002993595	0.033048599	0.090581599	0.927825054	1
ENSMUSG00000016619	1426.254393	Nup50	protein_coding	15	0.023177204	0.037383264	0.619988776	0.535265177	1	-0.06189775	0.03562385	-1.737536789	0.082292466	1
ENSMUSG00000016624	725.9305176	Phf21b	protein_coding	15	-0.1086939	0.066110485	-1.644124993	0.100150386	0.94452329	-0.033112731	0.063151233	-0.524340219	0.600041928	1
ENSMUSG00000016637	512.7324038	Ift27	protein_coding	15	0.060186449	0.052459723	1.147288716	0.251262316	0.969921533	-0.03817316	0.0502127	-0.760229173	0.44711761	1
ENSMUSG00000016664	2037.705524	Pacsin2	protein_coding	15	0.049697707	0.03226666	1.540218525	0.123507096	0.94452329	-0.056444981	0.030938774	-1.824409089	0.068090249	1
ENSMUSG00000016757	567.331305	Ttll12	protein_coding	15	-0.028120459	0.05285544	-0.532025828	0.594708107	1	-0.060001079	0.050500075	-1.18813842	0.23477888	1
ENSMUSG00000016763	3126.539819	Scube1	protein_coding	15	0.015438256	0.054538438	0.283071106	0.77712233	1	-0.014939446	0.052151481	-0.286462549	0.774523874	1
ENSMUSG00000016831	2675.37148	Tox4	protein_coding	14	0.006387402	0.034350859	0.185945918	0.852487173	1	0.00057767	0.03274612	0.017640866	0.985925355	1
ENSMUSG00000016833	183.2467541	Mrps18c	protein_coding	5	0.106389684	0.086015236	1.236870221	0.216135267	0.969921533	0.061498743	0.081838278	0.751466731	0.452371815	1
ENSMUSG00000016918	525.7867292	Sulf1	protein_coding	1	-0.042205603	0.081090547	-0.52047501	0.602732541	1	0.003020141	0.077317501	0.039061541	0.968841323	1
ENSMUSG00000016921	3963.656106	Srsf6	protein_coding	2	-0.005981988	0.02996975	-0.199600855	0.841792759	1	-0.039168502	0.02861622	-1.368751774	0.17107688	1
ENSMUSG00000016933	3424.112995	Plcg1	protein_coding	2	0.015271071	0.027428114	0.556767078	0.57768658	1	-0.031970332	0.026273163	-1.216843674	0.2236637	1
ENSMUSG00000016940	2701.983657	Kctd2	protein_coding	11	0.023207197	0.031002165	0.748566978	0.454118242	1	-0.027203061	0.029650292	-0.917463523	0.358899799	1
ENSMUSG00000016946	646.3729617	Kctd5	protein_coding	17	0.002007174	0.049262116	0.040744777	0.967499364	1	0.011337057	0.047259219	0.239890912	0.810414826	1
ENSMUSG00000016984	339.8693184	Etaa1	protein_coding	11	-0.078150583	0.064013723	-1.220841085	0.222146195	0.969921533	-0.029152894	0.060655407	-0.480631403	0.630778492	1
ENSMUSG00000016995	356.2629486	Matn4	protein_coding	2	-0.006730595	0.075466662	-0.089186334	0.928933826	1	-0.061626952	0.07251042	-0.849904762	0.395378038	1
ENSMUSG00000017007	30.78566483	Rbpjl	protein_coding	2	-0.197963463	0.212612193	-0.931101176	0.35180123	0.974996038	-0.401923633	0.20907406	-1.922398371	0.05455565	1
ENSMUSG00000017009	1314.369933	Sdc4	protein_coding	2	-0.004326731	0.045309106	-0.09549363	0.92392275	1	0.003259182	0.043556919	0.074825818	0.9403533	1
ENSMUSG00000017057	153.3062927	Il13ra1	protein_coding	X	0.029911735	0.097593626	0.306492709	0.75922953	1	-0.00216121	0.093510526	-0.023111948	0.981560975	1
ENSMUSG00000017119	5698.591424	Nbr1	protein_coding	11	-0.006886019	0.020912877	-0.329271709	0.741950326	1	0.000841147	0.019965463	0.042130111	0.966394976	1
ENSMUSG00000017132	2836.132512	Cyth1	protein_coding	11	-0.019917557	0.031499855	-0.632306307	0.527186743	1	0.01267445	0.030202506	0.419648945	0.674741927	1
ENSMUSG00000017144	416.107108	Rnd3	protein_coding	2	-0.026247515	0.061334906	-0.427937651	0.668696515	1	-0.064542191	0.058519866	-1.102910787	0.270065909	1
ENSMUSG00000017146	43.0691627	Brca1	protein_coding	11	0.144819222	0.16865838	0.858654175	0.39053134	0.989899263	0.276265689	0.158609178	1.741801406	0.081543201	1
ENSMUSG00000017167	14102.5597	Cntnap1	protein_coding	11	0.007020827	0.027495509	0.25534451	0.798457025	1	-0.002589683	0.026275604	-0.098558465	0.92148885	1
ENSMUSG00000017176	1046.590279	Nt5c3b	protein_coding	11	0.063396985	0.051958261	1.22015219	0.222407187	0.969921533	0.006174706	0.049744177	0.124129225	0.901212959	1
ENSMUSG00000017188	1588.281338	Coa3	protein_coding	11	-0.026336526	0.038261414	-0.688331239	0.491244214	1	0.025825555	0.036531602	0.706937376	0.479605396	1
ENSMUSG00000017210	5540.711046	Med24	protein_coding	11	-0.014326468	0.028372814	-0.504936468	0.613603459	1	0.012386702	0.027086355	0.457304136	0.647452458	1
ENSMUSG00000017221	4373.548736	Psmd3	protein_coding	11	-0.003402835	0.023476775	-0.144944755	0.884754491	1	-0.010360142	0.022413435	-0.462229129	0.643917016	1
ENSMUSG00000017264	1549.64864	Exosc10	protein_coding	4	-0.010390228	0.033654871	-0.3087288	0.757527834	1	0.015936735	0.032082801	0.496737639	0.619374077	1
ENSMUSG00000017286	1352.561818	Glod4	protein_coding	11	0.013978287	0.034463908	0.405592041	0.685042378	1	-0.018220567	0.032979146	-0.552487537	0.580614371	1
ENSMUSG00000017288	2347.013674	Vps53	protein_coding	11	-0.046243833	0.031583558	-1.46417429	0.143146333	0.952088073	-0.060401414	0.030138915	-2.004100475	0.045059299	1
ENSMUSG00000017291	5613.066663	Taok1	protein_coding	11	0.000668333	0.034591107	0.019320961	0.984585063	1	0.035420997	0.033029246	1.072413121	0.283534517	1
ENSMUSG00000017299	403.8191851	Dnttip1	protein_coding	2	0.048488083	0.065080961	0.745042519	0.456246016	1	0.035540575	0.062421441	0.569364851	0.569108565	1
ENSMUSG00000017307	330.1264194	Acot8	protein_coding	2	0.007613011	0.062579541	0.121653359	0.903173553	1	0.012332428	0.059862554	0.206012386	0.836781236	1
ENSMUSG00000017314	7914.089695	Mpp2	protein_coding	11	0.028131036	0.033291397	0.844994132	0.398114115	0.992931745	0.018764459	0.031824853	0.589616519	0.555447774	1
ENSMUSG00000017344	2103.106298	Vtn	protein_coding	11	-0.021252591	0.040757405	-0.521441223	0.602059441	1	-0.023120999	0.039164823	-0.590351174	0.554955238	1
ENSMUSG00000017376	6960.946361	Nlk	protein_coding	11	-0.000961185	0.025841739	-0.03719505	0.970329485	1	-0.009688912	0.024659457	-0.392908549	0.694387027	1
ENSMUSG00000017386	254.8732166	Traf4	protein_coding	11	-0.021993279	0.080319641	-0.273821924	0.784221474	1	-0.010237061	0.077137843	-0.132711273	0.894421727	1
ENSMUSG00000017390	23990.92204	Aldoc	protein_coding	11	0.028825132	0.031476387	0.915770032	0.359787524	0.977796327	0.022715678	0.030101355	0.754639708	0.450465192	1
ENSMUSG00000017400	6154.56786	Stac2	protein_coding	11	-0.062622625	0.041819826	-1.49743868	0.13427915	0.948072788	-0.057057427	0.039981721	-1.42708782	0.153554583	1
ENSMUSG00000017404	3414.695488	Rpl19	protein_coding	11	0.028242697	0.042071042	0.671309658	0.502023284	1	0.029738846	0.040214464	0.739506215	0.459599667	1
ENSMUSG00000017405	130.8509282	Nek8	protein_coding	11	-0.087479098	0.110215086	-0.793712559	0.427362787	1	-0.05555805	0.105575365	-0.526240667	0.598721002	1
ENSMUSG00000017412	10086.94608	Cacnb4	protein_coding	2	-0.00901163	0.021436663	-0.420383976	0.674204972	1	-0.006790362	0.020443128	-0.332158641	0.739769472	1
ENSMUSG00000017417	1560.944802	Plxdc1	protein_coding	11	-0.001978021	0.041158444	-0.048058692	0.961669467	1	0.017845147	0.039318195	0.453864855	0.6499261	1
ENSMUSG00000017418	1070.484811	Arl5b	protein_coding	2	-0.049145367	0.044664436	-1.100324363	0.271190821	0.969921533	-0.048921471	0.042427615	-1.153057288	0.248886871	1
ENSMUSG00000017421	3486.134507	Zfp207	protein_coding	11	-0.014154463	0.030015653	-0.471569401	0.637234172	1	0.003820168	0.028630372	0.133430593	0.893852852	1
ENSMUSG00000017428	2207.740639	Psmd11	protein_coding	11	-0.031073338	0.031225924	-0.995113468	0.319681081	0.969921533	0.012379732	0.029815292	0.415214185	0.677985116	1
ENSMUSG00000017446	68.16921677	C1qtnf1	protein_coding	11	-0.150981193	0.137002359	-1.102033522	0.270447098	0.969921533	-0.102924305	0.132384597	-0.777464354	0.436884857	1
ENSMUSG00000017453	22.56663048	Pipox	protein_coding	11	0.47911084	0.272643518	1.757279407	0.078870196	0.94452329	0.392776656	0.269418524	1.45786804	0.14487692	1
ENSMUSG00000017466	10030.61875	Timp2	protein_coding	11	0.039805036	0.026864922	1.481673242	0.13842726	0.949926993	0.010636434	0.025654056	0.414610224	0.678427263	1
ENSMUSG00000017478	1816.977059	Zc3h18	protein_coding	8	-0.011229262	0.031502246	-0.356459085	0.721496788	1	-0.010206698	0.030164506	-0.33836781	0.735086029	1
ENSMUSG00000017485	4331.484597	Top2b	protein_coding	14	0.008890091	0.024850266	0.35774632	0.720533166	1	-0.004311099	0.023690869	-0.18197303	0.855603892	1
ENSMUSG00000017491	116.3405843	Rarb	protein_coding	14	-0.002832207	0.112014246	-0.025284349	0.979828157	1	0.112957322	0.106955015	1.056119921	0.29091343	1
ENSMUSG00000017493	4182.317641	Igfbp4	protein_coding	11	0.032651141	0.037728179	0.865431142	0.386802194	0.988389342	-0.019773487	0.036083508	-0.547992353	0.583697154	1
ENSMUSG00000017548	1338.330727	Suz12	protein_coding	11	0.01077657	0.03055343	0.352712274	0.724304156	1	0.023670524	0.028944939	0.817777631	0.413484173	1
ENSMUSG00000017550	164.5488075	Atad5	protein_coding	11	-0.135529458	0.085413146	-1.586751746	0.112568881	0.94452329	-0.113214498	0.080683788	-1.403187685	0.160560879	1
ENSMUSG00000017561	376.189174	Crlf3	protein_coding	11	-0.096733844	0.073502097	-1.316069185	0.188150823	0.96793719	-0.036378462	0.070099502	-0.51895465	0.603792366	1
ENSMUSG00000017607	17.39906974	Tns4	protein_coding	11	-0.251614676	0.290515776	-0.866096429	0.386437283	0.988241318	-0.028202661	0.281520689	-0.100179712	0.920201653	1
ENSMUSG00000017615	1849.008324	Tnfaip1	protein_coding	11	-0.023624413	0.038818233	-0.608590648	0.542795805	1	0.003858684	0.037091907	0.104030359	0.917145256	1
ENSMUSG00000017631	22838.04778	Abr	protein_coding	11	0.005373122	0.020962416	0.25632167	0.797702466	1	0.009069733	0.020033826	0.45272096	0.650749685	1
ENSMUSG00000017639	16479.5264	Rab11fip4	protein_coding	11	0.005731714	0.015755169	0.363798969	0.716008133	1	0.018538964	0.015070757	1.230128246	0.218649084	1
ENSMUSG00000017652	14.84865707	Cd40	protein_coding	2	-0.002496656	0.377925885	-0.006606206	0.994729048	1	0.0101398	0.364971636	0.027782432	0.977835678	1
ENSMUSG00000017664	1636.78659	Slc35c2	protein_coding	2	0.035499489	0.033564403	1.05765291	0.290213711	0.969921533	0.027622166	0.032083994	0.860932876	0.389275013	1
ENSMUSG00000017667	966.99852	Zfp334	protein_coding	2	-0.038555267	0.03559377	-1.083202693	0.278718465	0.969921533	-0.041598335	0.033923469	-1.226240588	0.220108151	1
ENSMUSG00000017670	7160.085335	Elmo2	protein_coding	2	-0.038998979	0.02731147	-1.427934114	0.153310823	0.956692232	-0.057557482	0.026116904	-2.203840203	0.027535584	1
ENSMUSG00000017677	2411.791046	Wsb1	protein_coding	11	-0.05765004	0.037196686	-1.549870307	0.121172648	0.94452329	-0.051927872	0.035554232	-1.460525785	0.144145626	1
ENSMUSG00000017679	2823.631418	Ttpal	protein_coding	2	-0.026663982	0.029942694	-0.890500428	0.373197239	0.982908998	-0.003103973	0.028567989	-0.108652127	0.913478414	1
ENSMUSG00000017686	2837.790894	Rhot1	protein_coding	11	0.010523317	0.025724295	0.409080893	0.682480297	1	-0.032592832	0.024488349	-1.330952598	0.183204609	1
ENSMUSG00000017692	502.5222313	Rhbdl3	protein_coding	11	0.007819353	0.074656998	0.104737044	0.916584467	1	0.014988306	0.071393613	0.209939037	0.833715254	1
ENSMUSG00000017707	9860.290512	Serinc3	protein_coding	2	0.00680775	0.021972233	0.309834225	0.756687024	1	0.002684124	0.02096381	0.128036097	0.898120407	1
ENSMUSG00000017713	164.5362238	Tha1	protein_coding	11	-0.188158771	0.098929539	-1.901947319	0.057178042	0.944233695	-0.154912517	0.095196525	-1.627291732	0.103675153	1
ENSMUSG00000017715	2700.436568	Pgs1	protein_coding	11	0.020955674	0.026817741	0.781410867	0.434560882	1	-0.002518989	0.025651089	-0.09820203	0.921771871	1
ENSMUSG00000017716	22.85815253	Birc5	protein_coding	11	0.737016243	0.238000602	3.09669907	0.001956884	0.719162161	0.479473389	0.230535717	2.079822583	0.037541809	1
ENSMUSG00000017718	23.20563696	Afmid	protein_coding	11	0.159863849	0.275957715	0.579305597	0.562382989	1	0.196745093	0.261925986	0.751147664	0.452563793	1
ENSMUSG00000017721	3270.926721	Pigt	protein_coding	2	-0.001899533	0.029210446	-0.065029227	0.948150729	1	0.007406416	0.027817178	0.266253318	0.790044123	1
ENSMUSG00000017724	457.0928772	Etv4	protein_coding	11	-0.0731419	0.063484416	-1.152123691	0.249270249	0.969921533	-0.017890793	0.060871245	-0.293912067	0.768825097	1
ENSMUSG00000017734	1408.103872	Dbndd2	protein_coding	2	-0.087545218	0.03460302	-2.529987782	0.01140665	0.901446721	0.025982137	0.033034985	0.786503681	0.431572464	1
ENSMUSG00000017737	56.89855151	Mmp9	protein_coding	2	-0.144637719	0.177519104	-0.814772696	0.415202432	0.999338348	0.025797738	0.169080497	0.152576663	0.87873213	1
ENSMUSG00000017740	34855.90171	Slc12a5	protein_coding	2	0.038736613	0.022852196	1.69509371	0.090057645	0.94452329	0.004362765	0.021848387	0.199683633	0.841728015	1
ENSMUSG00000017747	294.122571	Ghdc	protein_coding	11	0.013066994	0.07241977	0.180434074	0.856811806	1	-0.066954103	0.070076297	-0.9554458	0.339352302	1
ENSMUSG00000017754	1618.798375	Pltp	protein_coding	2	-0.066117401	0.044868095	-1.473595026	0.140590661	0.950914066	-0.035876591	0.043008206	-0.834180137	0.404179482	1
ENSMUSG00000017756	167.9279741	Slc12a7	protein_coding	13	-0.022504498	0.089180083	-0.252348922	0.800771377	1	0.080905066	0.086446354	0.935899114	0.349325133	1
ENSMUSG00000017760	2852.654623	Ctsa	protein_coding	2	-0.033240606	0.032528775	-1.021883134	0.306836216	0.969921533	-0.016575683	0.031056896	-0.533719879	0.593535354	1
ENSMUSG00000017764	756.4410364	Zswim1	protein_coding	2	-0.029814271	0.050658326	-0.588536439	0.556172283	1	-0.030748731	0.048221141	-0.637660799	0.523694509	1
ENSMUSG00000017765	677.6922727	Slc12a4	protein_coding	8	-0.057395099	0.061370007	-0.935230449	0.34966955	0.974288394	-0.064650758	0.0587684	-1.1000939	0.271291211	1
ENSMUSG00000017774	859.264629	Myo1c	protein_coding	11	-0.007607198	0.055245668	-0.137697643	0.890479383	1	0.012522708	0.052878961	0.236818354	0.812797712	1
ENSMUSG00000017776	5147.792728	Crk	protein_coding	11	-0.002171833	0.02404771	-0.090313519	0.928038077	1	-0.002954318	0.022930929	-0.128835517	0.897487801	1
ENSMUSG00000017778	2808.410505	Cox7c	protein_coding	13	0.004221544	0.03638545	0.116022865	0.90763442	1	-0.027712811	0.034870502	-0.794735062	0.426767632	1
ENSMUSG00000017781	13710.78697	Pitpna	protein_coding	11	-0.006264562	0.020734256	-0.302135843	0.76254851	1	-0.00672439	0.01979888	-0.339634873	0.734131513	1
ENSMUSG00000017801	703.4888466	Mlx	protein_coding	11	0.064757366	0.046859038	1.38196106	0.166983658	0.962202454	0.044748851	0.044754306	0.999878102	0.317369503	1
ENSMUSG00000017802	2045.268239	Retreg3	protein_coding	11	0.008668538	0.031262193	0.277285015	0.781561265	1	0.032879264	0.029874103	1.100594195	0.271073313	1
ENSMUSG00000017817	33.64053823	Jph2	protein_coding	2	-0.323378994	0.239485899	-1.350304944	0.176918187	0.965365595	0.134047027	0.23045526	0.581661824	0.560794491	1
ENSMUSG00000017830	51.1755663	Dhx58	protein_coding	11	-0.059497767	0.15384526	-0.386737734	0.698950378	1	0.199062688	0.147194562	1.352378006	0.176254422	1
ENSMUSG00000017831	3530.239543	Rab5a	protein_coding	17	0.004051979	0.028354482	0.142904368	0.886365709	1	-0.027703834	0.02703644	-1.024685001	0.305511842	1
ENSMUSG00000017837	307.5173436	Nkiras2	protein_coding	11	-0.063774857	0.076641357	-0.832120677	0.405340832	0.995732459	0.016135494	0.073174584	0.22050681	0.825476469	1
ENSMUSG00000017843	7834.810326	Ppp2r5c	protein_coding	12	-0.007232628	0.022344159	-0.323692125	0.746171133	1	0.009219591	0.021296373	0.432918389	0.66507406	1
ENSMUSG00000017858	899.6915426	Ift52	protein_coding	2	0.039826574	0.045098569	0.88310061	0.377181915	0.984497674	0.035258694	0.042875667	0.822347428	0.410879191	1
ENSMUSG00000017861	34.60663149	Mybl2	protein_coding	2	0.371586306	0.2006776	1.851658115	0.064074932	0.94452329	0.623411135	0.191562393	3.254350325	0.00113652	1
ENSMUSG00000017868	36.07014051	Sgk2	protein_coding	2	-0.182918255	0.232704029	-0.786055386	0.43183504	1	0.002407157	0.219564389	0.010963331	0.991252703	1
ENSMUSG00000017897	60.53277366	Eya2	protein_coding	2	-0.046901468	0.184324247	-0.254450885	0.799147243	1	0.308335906	0.179251504	1.720130089	0.085408798	1
ENSMUSG00000017929	2197.617106	B4galt5	protein_coding	2	-0.002142516	0.030705656	-0.069775925	0.94437201	1	-0.03035123	0.029378668	-1.03310435	0.301555068	1
ENSMUSG00000017943	2161.450794	Gdap1l1	protein_coding	2	0.020328218	0.032983027	0.6163236	0.537680966	1	-0.011169735	0.031521564	-0.35435218	0.723074967	1
ENSMUSG00000017969	162.2017192	Ptgis	protein_coding	2	0.005407284	0.08923306	0.060597316	0.951679911	1	-0.015852934	0.086674829	-0.18290124	0.85487551	1
ENSMUSG00000017978	3924.672994	Cadps2	protein_coding	6	0.001968131	0.03708832	0.053066065	0.957679269	1	-0.006621252	0.035365376	-0.18722414	0.851484898	1
ENSMUSG00000017999	1093.405537	Ddx27	protein_coding	2	-0.02557827	0.039748312	-0.643505808	0.519895947	1	0.006060798	0.038155719	0.158843758	0.873791973	1
ENSMUSG00000018001	1228.472674	Cyth3	protein_coding	5	-0.086411733	0.041292881	-2.092654499	0.036380008	0.929312214	0.00717068	0.039450081	0.181765926	0.855766426	1
ENSMUSG00000018008	381.6033762	Cyth4	protein_coding	15	-0.066901441	0.069710859	-0.959698993	0.33720673	0.970557163	-0.099599185	0.06751834	-1.475142678	0.140174189	1
ENSMUSG00000018012	607.362738	Rac3	protein_coding	11	0.052578664	0.056702597	0.927270812	0.353785945	0.97567088	-0.037413038	0.054508698	-0.686368223	0.492480938	1
ENSMUSG00000018040	2248.119079	Rrp7a	protein_coding	15	-0.022651852	0.031183691	-0.726400595	0.467593227	1	-0.024005109	0.02988072	-0.803364478	0.4217641	1
ENSMUSG00000018042	2001.474369	Cyb5r3	protein_coding	15	-0.004584292	0.03814045	-0.120195015	0.904328667	1	-0.012401947	0.036499824	-0.339780995	0.734021461	1
ENSMUSG00000018068	794.0226198	Ints2	protein_coding	11	0.012909234	0.040579266	0.318123899	0.750390956	1	-0.044293075	0.038578184	-1.148137877	0.25091165	1
ENSMUSG00000018076	5087.075568	Med13l	protein_coding	5	0.038184656	0.034264752	1.114400466	0.265107424	0.969921533	0.050170318	0.032743429	1.532225537	0.125466789	1
ENSMUSG00000018102	566.3929892	H2bc4	protein_coding	13	-0.014643781	0.073021267	-0.200541311	0.841057252	1	-0.001293487	0.069807384	-0.018529376	0.985216543	1
ENSMUSG00000018126	115.9287923	Baiap2l2	protein_coding	15	0.031298079	0.127261469	0.245935231	0.805732371	1	0.053920528	0.121795626	0.442713171	0.657973215	1
ENSMUSG00000018143	293.8350527	Mafk	protein_coding	5	-0.11445665	0.071975986	-1.590206059	0.111788365	0.94452329	-0.142404469	0.068889963	-2.06712942	0.038721961	1
ENSMUSG00000018160	1773.119349	Med1	protein_coding	11	-0.023397737	0.031349963	-0.746340158	0.455461959	1	-0.018207021	0.029962274	-0.607664868	0.543409769	1
ENSMUSG00000018166	328.1267379	Erbb3	protein_coding	10	0.089639669	0.085393879	1.049720074	0.293846832	0.969921533	0.052120832	0.081778899	0.637338389	0.52390445	1
ENSMUSG00000018167	1098.683051	Stard3	protein_coding	11	0.032751174	0.042036331	0.77911591	0.435911439	1	0.014967848	0.040254847	0.37182723	0.710021488	1
ENSMUSG00000018169	106.5965296	Mfng	protein_coding	15	-0.165903743	0.112598639	-1.473408073	0.140641035	0.950937148	0.004406077	0.108246725	0.040704018	0.967531858	1
ENSMUSG00000018171	3388.773005	Vmp1	protein_coding	11	0.009678519	0.024741977	0.391178059	0.695665625	1	-0.001471382	0.023556086	-0.062462909	0.950194198	1
ENSMUSG00000018189	1139.933298	Uchl5	protein_coding	1	0.002757696	0.038257051	0.07208334	0.942535585	1	0.015885777	0.036403486	0.436380643	0.662560581	1
ENSMUSG00000018196	2459.440171	Glrx2	protein_coding	1	0.050186252	0.034028907	1.474812363	0.140262997	0.950764014	-0.006515509	0.032551513	-0.200159937	0.841355499	1
ENSMUSG00000018199	2439.918933	Ro60	protein_coding	1	0.036615364	0.034475142	1.062080147	0.288199302	0.969921533	0.012697472	0.032827325	0.386795819	0.698907372	1
ENSMUSG00000018209	1612.781447	Stk4	protein_coding	2	-0.02408581	0.035751947	-0.673692261	0.500506983	1	-0.017635472	0.0340318	-0.518205693	0.604314763	1
ENSMUSG00000018217	564.779107	Pmp22	protein_coding	11	-0.073919531	0.077374143	-0.955351853	0.339399793	0.971160469	-0.023808584	0.073978252	-0.321832203	0.747579817	1
ENSMUSG00000018238	26.05376124	Gdf9	protein_coding	11	0.214309274	0.231650646	0.925139983	0.354893097	0.976053695	-0.105158784	0.225421197	-0.466499092	0.640858297	1
ENSMUSG00000018239	209.5887473	Zcchc10	protein_coding	11	0.024399071	0.075068275	0.32502506	0.745162105	1	0.02216605	0.070928118	0.312514282	0.754649711	1
ENSMUSG00000018286	1768.556992	Psmb6	protein_coding	11	0.066356151	0.035005947	1.895567957	0.058017198	0.944347977	0.061976431	0.033595903	1.84476157	0.06507223	1
ENSMUSG00000018287	997.0496107	Spag7	protein_coding	11	0.055394721	0.041029201	1.350129172	0.176974552	0.965381192	0.01680714	0.039395739	0.426623301	0.669653723	1
ENSMUSG00000018293	2942.255947	Pfn1	protein_coding	11	0.039613696	0.029406966	1.347085431	0.17795272	0.965647559	-0.00501232	0.028222766	-0.177598457	0.859038336	1
ENSMUSG00000018322	2921.140534	Tomm34	protein_coding	2	-0.021006659	0.027949462	-0.751594399	0.452295013	1	0.032628748	0.026649086	1.224385243	0.220806933	1
ENSMUSG00000018326	21274.49962	Ywhab	protein_coding	2	-0.007127793	0.018712718	-0.380906363	0.703272731	1	-0.017733073	0.017861927	-0.992786134	0.320814189	1
ENSMUSG00000018334	1966.399484	Ksr1	protein_coding	11	-0.008364473	0.038189387	-0.219026117	0.826629704	1	0.033896222	0.036423391	0.930616886	0.352051777	1
ENSMUSG00000018339	135.7855321	Gpx3	protein_coding	11	-0.053099025	0.112103325	-0.473661464	0.635741338	1	0.011734104	0.10667583	0.109997771	0.912411142	1
ENSMUSG00000018340	3545.08843	Anxa6	protein_coding	11	0.046997355	0.03222313	1.458497497	0.144703464	0.952804177	0.002862218	0.030801282	0.092925282	0.92596292	1
ENSMUSG00000018341	21.79351181	Il12rb2	protein_coding	6	0.083860118	0.268213565	0.312661732	0.754537673	1	-0.611104533	0.259600422	-2.354019795	0.018571622	1
ENSMUSG00000018347	453.1400411	Zkscan6	protein_coding	11	-0.051402325	0.075969814	-0.676615123	0.498650181	1	-0.042148326	0.072845651	-0.578597694	0.562860661	1
ENSMUSG00000018362	775.3648055	Kpna2	protein_coding	11	-0.03315853	0.05187802	-0.639163374	0.522716656	1	-0.024919995	0.049292267	-0.505555877	0.613168463	1
ENSMUSG00000018363	1177.229523	Smurf2	protein_coding	11	-0.027091124	0.041449027	-0.653600968	0.51336892	1	-0.004243932	0.039501871	-0.10743623	0.914442914	1
ENSMUSG00000018372	291.606818	Cep95	protein_coding	11	0.007306816	0.069861606	0.104589865	0.916701257	1	-0.046648701	0.06664158	-0.69999392	0.483931101	1
ENSMUSG00000018377	1385.552704	Vezf1	protein_coding	11	-0.026923488	0.036688869	-0.733832589	0.463050776	1	-0.05050856	0.034938754	-1.445631399	0.148280615	1
ENSMUSG00000018378	1180.894862	Cuedc1	protein_coding	11	-0.010103557	0.043034685	-0.234777067	0.814381768	1	-0.045276099	0.04143884	-1.092600538	0.274569226	1
ENSMUSG00000018379	4778.077715	Srsf1	protein_coding	11	-0.004699769	0.029429025	-0.159698413	0.873118651	1	-0.03280798	0.0281337	-1.166145234	0.243555731	1
ENSMUSG00000018381	27.28031494	Abi3	protein_coding	11	-0.25289756	0.211962322	-1.193125066	0.232820396	0.969921533	-0.033701192	0.202457714	-0.166460402	0.867794643	1
ENSMUSG00000018387	385.2356636	Shroom1	protein_coding	11	0.023859076	0.083222237	0.286691111	0.774348844	1	0.018436643	0.079758262	0.231156527	0.817193202	1
ENSMUSG00000018395	5050.63363	Kif3a	protein_coding	11	0.015781662	0.024864628	0.634703311	0.525621934	1	-0.007234188	0.023710046	-0.305110662	0.760281871	1
ENSMUSG00000018398	14813.36733	Septin8	protein_coding	11	0.008789656	0.015569891	0.564529082	0.572394114	1	-0.00564024	0.014868026	-0.379353679	0.704425243	1
ENSMUSG00000018401	3550.720841	Mtmr4	protein_coding	11	-0.00568149	0.027129861	-0.20941833	0.834121685	1	0.019852583	0.025837453	0.768364537	0.442270643	1
ENSMUSG00000018405	412.319097	Mrm1	protein_coding	11	-0.025295035	0.067135274	-0.376777117	0.706339247	1	-0.076298573	0.064280827	-1.186956944	0.235244604	1
ENSMUSG00000018411	20038.96415	Mapt	protein_coding	11	0.030456048	0.020787432	1.465118373	0.142888625	0.951969527	0.00182961	0.019879308	0.092035876	0.926669535	1
ENSMUSG00000018412	3834.795019	Kansl1	protein_coding	11	0.013379226	0.03061916	0.436956013	0.662143248	1	0.042996954	0.029191732	1.472915501	0.140773822	1
ENSMUSG00000018415	2992.449173	Gid4	protein_coding	11	-0.007128872	0.028719513	-0.248224002	0.803961097	1	0.034775314	0.027422597	1.268126197	0.204752888	1
ENSMUSG00000018417	1618.032197	Myo1b	protein_coding	1	0.053380459	0.055347678	0.964457057	0.334816828	0.969926711	0.057768179	0.052892806	1.092174601	0.274756364	1
ENSMUSG00000018425	657.3207403	Dhx40	protein_coding	11	0.029751068	0.044580515	0.66735587	0.504544847	1	-0.021761855	0.042460371	-0.512521541	0.608286048	1
ENSMUSG00000018427	1849.075161	Ypel2	protein_coding	11	0.078236345	0.034615824	2.260132377	0.023813036	0.919168599	0.060114662	0.033049815	1.818910706	0.068925054	1
ENSMUSG00000018428	1635.422172	Akap1	protein_coding	11	-0.026584894	0.04114341	-0.64615193	0.518180967	1	0.003680779	0.03931905	0.093613125	0.925416483	1
ENSMUSG00000018433	763.3894711	Nol11	protein_coding	11	0.007430096	0.048984983	0.151681094	0.879438469	1	-0.08783766	0.046617828	-1.884207461	0.059536919	1
ENSMUSG00000018442	891.8575926	Derl2	protein_coding	11	0.005848965	0.046365847	0.126148138	0.899614663	1	0.064318466	0.044099421	1.458487783	0.14470614	1
ENSMUSG00000018446	1570.687861	C1qbp	protein_coding	11	0.021935403	0.031889352	0.687859793	0.491541078	1	0.014911723	0.030473281	0.489337631	0.624602684	1
ENSMUSG00000018449	339.8641056	Rpain	protein_coding	11	-0.030716383	0.07433108	-0.413237409	0.679432683	1	0.02585922	0.070996868	0.364230434	0.715685942	1
ENSMUSG00000018451	7216.220524	6330403K07Rik	protein_coding	11	0.046681063	0.028304971	1.649217815	0.09910302	0.94452329	0.028315926	0.027048426	1.046860381	0.295163977	1
ENSMUSG00000018459	594.0458034	Slc13a3	protein_coding	2	0.092126431	0.077276839	1.192160968	0.233198135	0.969921533	-0.092781229	0.074758795	-1.241074423	0.214578257	1
ENSMUSG00000018470	1905.018309	Kcnab3	protein_coding	11	-0.023744581	0.066463099	-0.357259615	0.72089746	1	-0.043091215	0.063517209	-0.678417954	0.497506729	1
ENSMUSG00000018474	22185.02009	Chd3	protein_coding	11	-0.036048672	0.029933046	-1.204310187	0.228469711	0.969921533	-0.031305506	0.028627075	-1.093562861	0.274146745	1
ENSMUSG00000018476	1110.393769	Kdm6b	protein_coding	11	-0.115361001	0.076735958	-1.503349986	0.132748817	0.94740661	0.018553603	0.073245221	0.253308038	0.800030185	1
ENSMUSG00000018481	3960.598951	Appbp2	protein_coding	11	0.018387284	0.028407099	0.647277775	0.517452183	1	0.035579726	0.027042777	1.315683141	0.188280415	1
ENSMUSG00000018500	104.1376295	Adora2b	protein_coding	11	0.13623427	0.120584833	1.129779476	0.258569159	0.969921533	0.216193722	0.114545683	1.887401737	0.059106312	1
ENSMUSG00000018501	10056.61984	Ncor1	protein_coding	11	0.010938346	0.022491757	0.486326883	0.626735422	1	0.00733808	0.021479053	0.341638887	0.732622668	1
ENSMUSG00000018507	864.7443254	Trpv2	protein_coding	11	0.030274939	0.049770767	0.608287559	0.542996771	1	-0.003343728	0.047603558	-0.070241128	0.94400174	1
ENSMUSG00000018509	547.2597207	Cenpv	protein_coding	11	0.019775247	0.048921551	0.404223623	0.686048284	1	-0.035734619	0.047233027	-0.756560002	0.449313512	1
ENSMUSG00000018537	1346.057078	Pcgf2	protein_coding	11	0.00894154	0.041539597	0.215253408	0.829569753	1	0.004021567	0.039752872	0.101164191	0.919420122	1
ENSMUSG00000018541	584.1978784	Cwc25	protein_coding	11	-0.034759518	0.053419392	-0.650691006	0.51524597	1	-0.062191675	0.051019128	-1.218987426	0.222848965	1
ENSMUSG00000018547	7309.592892	Pip4k2b	protein_coding	11	0.008833352	0.020962311	0.421392074	0.673468806	1	-0.001369563	0.020031395	-0.068370824	0.945490447	1
ENSMUSG00000018548	17789.86542	Trim37	protein_coding	11	0.005219631	0.017913489	0.291379906	0.770760781	1	-0.018458172	0.017103568	-1.079200083	0.280498543	1
ENSMUSG00000018554	215.9302767	Ybx2	protein_coding	11	-0.080253076	0.086009996	-0.933066851	0.350785453	0.974656553	-0.058054946	0.082659399	-0.702339323	0.482467576	1
ENSMUSG00000018559	2056.449726	Ctdnep1	protein_coding	11	-0.03507751	0.034352108	-1.021116681	0.307199161	0.969921533	0.008104016	0.032813988	0.246968338	0.804932727	1
ENSMUSG00000018565	1554.332581	Elp5	protein_coding	11	0.01785885	0.032968818	0.54168912	0.588032686	1	0.011725976	0.031403144	0.373401337	0.708849764	1
ENSMUSG00000018566	23.02784795	Slc2a4	protein_coding	11	0.07261571	0.24853164	0.292178935	0.770149817	1	-0.071077773	0.243606575	-0.2917728	0.770460343	1
ENSMUSG00000018567	3004.099511	Gabarap	protein_coding	11	0.027640262	0.028524442	0.969002704	0.33254384	0.969921533	0.034844514	0.027225723	1.279837956	0.200602132	1
ENSMUSG00000018572	1222.167742	Phf23	protein_coding	11	0.037585721	0.041261133	0.910923132	0.362335877	0.978733262	0.021411045	0.039524508	0.541715675	0.58801439	1
ENSMUSG00000018574	717.976875	Acadvl	protein_coding	11	0.006416787	0.05149639	0.124606541	0.90083505	1	-0.044397312	0.049544444	-0.896110806	0.370193586	1
ENSMUSG00000018583	2780.752524	G3bp1	protein_coding	11	0.018616803	0.032954877	0.564918004	0.572129537	1	-0.00037662	0.031473621	-0.011966223	0.990452563	1
ENSMUSG00000018585	648.9883144	Atox1	protein_coding	11	-0.028814814	0.056619168	-0.50892331	0.61080598	1	-0.034605622	0.05419168	-0.638578129	0.523097413	1
ENSMUSG00000018589	366.803315	Glra2	protein_coding	X	-0.000860882	0.088142981	-0.00976688	0.992207281	1	0.001682947	0.083708139	0.020104941	0.983959659	1
ENSMUSG00000018593	4261.81123	Sparc	protein_coding	11	-0.050471028	0.06104251	-0.826817715	0.408340388	0.996859123	-0.017823113	0.058382916	-0.305279597	0.760153214	1
ENSMUSG00000018599	529.034557	Mief2	protein_coding	11	0.020702125	0.059158629	0.349942605	0.726381772	1	0.010484561	0.05686481	0.184376968	0.853717737	1
ENSMUSG00000018604	132.4796336	Tbx3	protein_coding	5	0.114735709	0.113784095	1.008363336	0.313280067	0.969921533	0.024805707	0.109924784	0.22566073	0.821465303	1
ENSMUSG00000018634	1319.662428	Crhr1	protein_coding	11	-0.02384728	0.040458575	-0.589424627	0.55557646	1	-0.021239508	0.038666245	-0.549303601	0.582797117	1
ENSMUSG00000018648	2367.001242	Dusp14	protein_coding	11	-0.067680353	0.039593962	-1.709360477	0.087384197	0.94452329	-0.017600232	0.037815493	-0.465423833	0.64162797	1
ENSMUSG00000018651	918.2896596	Tada2a	protein_coding	11	0.049570331	0.045096134	1.099214635	0.271674456	0.969921533	0.058170816	0.04303723	1.351639408	0.176490697	1
ENSMUSG00000018654	137.3087314	Ikzf1	protein_coding	11	-0.015105101	0.110566054	-0.136616081	0.891334265	1	0.082735188	0.105133778	0.786951534	0.431310238	1
ENSMUSG00000018659	1102.931929	Pnpo	protein_coding	11	-0.035413976	0.038630819	-0.916728594	0.359284878	0.977613799	-0.012078733	0.03681813	-0.328064806	0.742862664	1
ENSMUSG00000018661	1795.582996	Cog1	protein_coding	11	-0.001114166	0.036985562	-0.030124357	0.975967876	1	-0.023323353	0.035269189	-0.661295436	0.508422868	1
ENSMUSG00000018666	1140.404621	Cbx1	protein_coding	11	0.005158926	0.040354748	0.127839379	0.898276086	1	0.014780842	0.038620144	0.382723643	0.701924682	1
ENSMUSG00000018669	792.3045561	Cdk5rap3	protein_coding	11	-0.065929169	0.05760564	-1.144491574	0.25241983	0.969921533	-0.055475839	0.055280497	-1.00353366	0.315603445	1
ENSMUSG00000018672	122.1017586	Copz2	protein_coding	11	0.029499525	0.100964811	0.292176302	0.770151829	1	0.055317854	0.097739914	0.565969951	0.571414208	1
ENSMUSG00000018677	1765.198706	Slc25a39	protein_coding	11	0.045280338	0.031890778	1.419856767	0.155649384	0.957707936	0.011322129	0.030523152	0.370935774	0.710685369	1
ENSMUSG00000018678	595.6210244	Sp2	protein_coding	11	0.002791142	0.053151389	0.052513065	0.958119885	1	-0.036531674	0.050741774	-0.719952629	0.471554162	1
ENSMUSG00000018697	319.1599081	Aatf	protein_coding	11	-0.030108611	0.071322598	-0.422146859	0.672917827	1	-0.087997703	0.068521353	-1.284237673	0.199058807	1
ENSMUSG00000018707	28527.40282	Dync1h1	protein_coding	12	0.0371771	0.035310477	1.052863162	0.292403712	0.969921533	0.030894158	0.033748749	0.915416373	0.359973086	1
ENSMUSG00000018727	102.1936606	Cpsf4l	protein_coding	11	0.210985254	0.110797218	1.904246857	0.056878042	0.944185476	0.059128485	0.107504069	0.5500116	0.582311418	1
ENSMUSG00000018733	344.6779534	Pex12	protein_coding	11	-0.022372847	0.072866004	-0.307040948	0.758812205	1	-0.031227796	0.069668414	-0.448234628	0.653983874	1
ENSMUSG00000018736	3320.630887	Ndel1	protein_coding	11	0.041568884	0.027183184	1.529213223	0.126211594	0.944713862	0.004687487	0.025927308	0.180793422	0.856529727	1
ENSMUSG00000018740	241.1693875	Slc25a35	protein_coding	11	0.088684467	0.089714875	0.988514638	0.322900669	0.969921533	-0.032439054	0.086055343	-0.376955726	0.706206508	1
ENSMUSG00000018750	6366.891992	Zbtb4	protein_coding	11	0.037198975	0.024487131	1.519123427	0.128731431	0.94571817	0.001744515	0.023444366	0.074410822	0.940683498	1
ENSMUSG00000018761	1071.34409	Mpdu1	protein_coding	11	-0.010493556	0.040499124	-0.25910576	0.795553641	1	0.02213186	0.03871021	0.571731843	0.567503658	1
ENSMUSG00000018765	5009.991369	Fxr2	protein_coding	11	0.032297176	0.025234575	1.279877936	0.200588068	0.96952126	0.006809525	0.02417887	0.281631241	0.778226283	1
ENSMUSG00000018770	5200.833524	Atp5g3	protein_coding	2	0.031960307	0.024111758	1.325507131	0.185003006	0.967325816	-0.019591464	0.023059079	-0.849620406	0.395536163	1
ENSMUSG00000018774	199.5817062	Cd68	protein_coding	11	-0.084835918	0.104464715	-0.812101171	0.416733581	0.999870494	-0.091717473	0.100033188	-0.916870436	0.359210537	1
ENSMUSG00000018796	2019.843367	Acsl1	protein_coding	8	-0.002214441	0.031112895	-0.071174381	0.943258971	1	-0.043380433	0.029676165	-1.461793782	0.143797728	1
ENSMUSG00000018800	2469.290728	Abca5	protein_coding	11	0.009546453	0.033354822	0.286209087	0.774717984	1	-0.000177498	0.031763147	-0.005588181	0.9955413	1
ENSMUSG00000018809	455.8848922	Smyd4	protein_coding	11	0.018890849	0.050531712	0.373841466	0.708522268	1	0.023657795	0.048126281	0.491577465	0.623018077	1
ENSMUSG00000018819	130.9517985	Lsp1	protein_coding	7	0.116777934	0.132570057	0.880877153	0.378384315	0.984980977	0.068756501	0.126588133	0.543151238	0.587025677	1
ENSMUSG00000018820	3382.651313	Zfyve27	protein_coding	19	-0.012686714	0.028687726	-0.442234907	0.658319228	1	-0.00640977	0.027452973	-0.23348183	0.815387277	1
ENSMUSG00000018821	523.8056489	Avpi1	protein_coding	19	0.014346	0.059007944	0.243119809	0.807912586	1	-0.087104458	0.056954194	-1.529377426	0.126170905	1
ENSMUSG00000018830	314.9875631	Myh11	protein_coding	16	-0.050603165	0.167463965	-0.302173456	0.762519838	1	0.145070845	0.160372678	0.904585786	0.365684868	1
ENSMUSG00000018841	655.6229676	Rad51d	protein_coding	11	-0.036680535	0.050129388	-0.731717183	0.464341206	1	-0.006404719	0.047974661	-0.133502132	0.893796279	1
ENSMUSG00000018844	97.19784076	Fndc8	protein_coding	11	-0.221105947	0.131543581	-1.68085699	0.092790696	0.94452329	-0.034102872	0.124700952	-0.273477238	0.784486387	1
ENSMUSG00000018845	41.75512858	Unc45b	protein_coding	11	0.109502834	0.197007201	0.555831632	0.578325959	1	0.356723089	0.18749528	1.902571036	0.057096541	1
ENSMUSG00000018846	2788.880914	Pank3	protein_coding	11	-0.061165579	0.035746967	-1.71107045	0.087068108	0.94452329	-0.005812853	0.03403161	-0.17080747	0.864375155	1
ENSMUSG00000018848	1228.724556	Rars	protein_coding	11	0.025942636	0.040971922	0.633180831	0.526615562	1	0.008871059	0.039041981	0.227218456	0.820253877	1
ENSMUSG00000018849	5851.369288	Wwc1	protein_coding	11	0.005135947	0.032948794	0.155876644	0.876130255	1	-0.02481523	0.0315111	-0.787507573	0.430984797	1
ENSMUSG00000018858	1092.914224	Mrpl58	protein_coding	11	-0.058630011	0.038301671	-1.530742926	0.12583294	0.944567224	0.009532337	0.036404494	0.261845051	0.793440905	1
ENSMUSG00000018861	461.6121446	Fdxr	protein_coding	11	0.045303559	0.057158816	0.792590914	0.428016204	1	-0.035442853	0.05520753	-0.641993099	0.520877664	1
ENSMUSG00000018865	19206.0847	Sult4a1	protein_coding	15	0.00919164	0.018754235	0.490110104	0.624055988	1	-0.012056121	0.017934574	-0.672227893	0.501438626	1
ENSMUSG00000018882	968.8046153	Mrpl45	protein_coding	11	0.044829538	0.04550776	0.985096559	0.324576643	0.969921533	-0.006209178	0.043403311	-0.143057705	0.886244608	1
ENSMUSG00000018899	190.7286856	Irf1	protein_coding	11	0.054974459	0.093405528	0.588556802	0.556158619	1	0.084549561	0.089532591	0.944343953	0.344993912	1
ENSMUSG00000018900	356.5310965	Slc22a5	protein_coding	11	0.023539523	0.063697716	0.369550504	0.711717436	1	-0.03157063	0.061206056	-0.515808922	0.60598787	1
ENSMUSG00000018906	450.4033976	P4ha2	protein_coding	11	0.036348548	0.07651367	0.475059528	0.634744544	1	-0.023828875	0.073356336	-0.324837305	0.745304209	1
ENSMUSG00000018909	15205.30379	Arrb1	protein_coding	7	-0.015712726	0.025094332	-0.626146396	0.531218923	1	0.017616762	0.023990717	0.734315782	0.462756302	1
ENSMUSG00000018920	39.17843512	Cxcl16	protein_coding	11	-0.101652476	0.203584918	-0.499312408	0.617559315	1	-0.184862496	0.1966171	-0.940215758	0.3471069	1
ENSMUSG00000018921	1447.957939	Pelp1	protein_coding	11	0.00106089	0.0415778	0.025515789	0.979643555	1	0.026578519	0.039734738	0.668898829	0.503560017	1
ENSMUSG00000018923	177.4975619	Med11	protein_coding	11	0.023451439	0.101704908	0.230583162	0.81763865	1	-0.009343939	0.09712827	-0.09620205	0.923360102	1
ENSMUSG00000018927	22.21010972	Ccl6	protein_coding	11	-0.147344667	0.237089332	-0.621473207	0.534288318	1	-0.193488098	0.229102853	-0.844546871	0.398363883	1
ENSMUSG00000018931	431.7724159	Natd1	protein_coding	11	0.032768677	0.061363155	0.534012262	0.59333305	1	-0.024068159	0.058572182	-0.410914497	0.681135232	1
ENSMUSG00000018932	505.5559698	Map2k3	protein_coding	11	-0.096545112	0.070108894	-1.37707367	0.168489472	0.962733587	-0.067140238	0.067033389	-1.001593968	0.316539735	1
ENSMUSG00000018965	32879.26547	Ywhah	protein_coding	5	0.036022478	0.020067062	1.795104697	0.072637021	0.94452329	0.014555495	0.019175063	0.759084616	0.447801941	1
ENSMUSG00000018974	1993.903296	Sart3	protein_coding	5	0.019049	0.033044399	0.576466839	0.564299678	1	0.013464977	0.031704676	0.424700029	0.671055362	1
ENSMUSG00000018983	38.84770768	E2f2	protein_coding	4	0.159982855	0.169699486	0.942742132	0.345812817	0.973056837	-0.323135376	0.165750847	-1.949524735	0.051232792	1
ENSMUSG00000018995	352.0953013	Nars2	protein_coding	7	-0.040263013	0.072433248	-0.555863701	0.578304035	1	-0.071856402	0.069046769	-1.040691726	0.298018644	1
ENSMUSG00000018999	2951.419391	Slc35b4	protein_coding	6	-0.046472838	0.02538779	-1.830519267	0.067172328	0.94452329	-0.006492757	0.024152211	-0.268826612	0.788063114	1
ENSMUSG00000019027	403.5572491	Dnah1	protein_coding	14	-0.035837721	0.0715016	-0.501215659	0.616219355	1	0.058782305	0.068239665	0.861409637	0.38901247	1
ENSMUSG00000019039	1970.269992	Dalrd3	protein_coding	9	0.018077005	0.036293647	0.498076292	0.61843027	1	0.000649287	0.034668805	0.018728287	0.985057863	1
ENSMUSG00000019054	2690.730004	Fis1	protein_coding	5	0.014999289	0.038231469	0.392328352	0.694815618	1	0.025122975	0.036671988	0.685072628	0.493298092	1
ENSMUSG00000019055	548.301174	Plod1	protein_coding	4	-0.037885976	0.05588418	-0.677937411	0.497811378	1	-0.041438343	0.053781764	-0.770490588	0.441008936	1
ENSMUSG00000019066	447.1459621	Rab3d	protein_coding	9	0.031720802	0.057553539	0.551152935	0.58152884	1	0.016762291	0.05501433	0.304689548	0.760602611	1
ENSMUSG00000019080	190.8529939	Mfsd3	protein_coding	15	-0.179512249	0.084357645	-2.127990287	0.033337889	0.925518159	-0.107761004	0.080968084	-1.330907174	0.183219557	1
ENSMUSG00000019082	9904.675132	Slc25a22	protein_coding	7	0.005116754	0.0220454	0.232100748	0.816459764	1	-0.023164024	0.021055199	-1.100157014	0.271263716	1
ENSMUSG00000019087	11586.26195	Atp6ap1	protein_coding	X	-0.019996761	0.017787025	-1.124233028	0.260914181	0.969921533	-0.007257082	0.016967651	-0.42770101	0.668868815	1
ENSMUSG00000019088	41.73070762	Dnase1l1	protein_coding	X	0.489345655	0.181872231	2.690601262	0.007132339	0.825884369	0.312624538	0.177343332	1.762820932	0.077930696	1
ENSMUSG00000019102	48.64836068	Aldh3a1	protein_coding	11	-0.202453567	0.198463751	-1.020103499	0.307679377	0.969921533	0.107650886	0.187690284	0.573555985	0.566268304	1
ENSMUSG00000019122	31.82628035	Ccl9	protein_coding	11	0.213980837	0.203872323	1.049582572	0.293910073	0.969921533	0.092928256	0.198551656	0.468030627	0.639762688	1
ENSMUSG00000019124	11107.81086	Scrn1	protein_coding	6	-0.026088187	0.024081008	-1.083351118	0.278652604	0.969921533	-0.011285131	0.022990366	-0.490863458	0.623523024	1
ENSMUSG00000019132	8346.330188	BC005537	protein_coding	13	-0.041745793	0.018714373	-2.230680777	0.025702282	0.919168599	-0.031573485	0.017852736	-1.76855166	0.076968724	1
ENSMUSG00000019139	1382.632706	Isyna1	protein_coding	8	0.045527691	0.045279877	1.005472938	0.314669174	0.969921533	-0.026314936	0.043398169	-0.60636052	0.544275379	1
ENSMUSG00000019143	1149.923363	Hars2	protein_coding	18	-0.056721564	0.040635191	-1.395872951	0.162752757	0.960620621	-0.094859051	0.038896239	-2.438771796	0.014737272	1
ENSMUSG00000019146	4481.224183	Cacng2	protein_coding	15	-0.039701067	0.030122732	-1.317976965	0.187511359	0.967819912	-0.00184168	0.028776699	-0.063998993	0.948971029	1
ENSMUSG00000019158	904.8554717	Tmem160	protein_coding	7	0.07690806	0.057166796	1.345327455	0.178519511	0.965798183	0.052879952	0.055171048	0.958472856	0.337824373	1
ENSMUSG00000019173	4029.02918	Rab5c	protein_coding	11	-0.003591929	0.030466498	-0.117897682	0.90614873	1	0.049308318	0.029182628	1.689646241	0.091095654	1
ENSMUSG00000019179	8703.932522	Mdh2	protein_coding	5	0.030931852	0.025197715	1.227565743	0.219610028	0.969921533	0.019785502	0.024050319	0.822671099	0.410695055	1
ENSMUSG00000019188	2191.256395	H13	protein_coding	2	0.0114512	0.031304794	0.365797014	0.714516549	1	-0.02573857	0.029881708	-0.861348699	0.389046022	1
ENSMUSG00000019189	3603.394953	Rnf145	protein_coding	11	0.0601135	0.027540088	2.182763523	0.029053229	0.920649424	0.060536889	0.026303976	2.301434897	0.021367061	1
ENSMUSG00000019194	19435.17672	Scn1b	protein_coding	7	0.010869902	0.027901158	0.389586054	0.696842666	1	-0.028856078	0.026688875	-1.081202489	0.279607051	1
ENSMUSG00000019210	10537.71938	Atp6v1e1	protein_coding	6	0.025212976	0.021582739	1.168200918	0.24272573	0.969921533	0.038951605	0.020597079	1.891122756	0.058607959	1
ENSMUSG00000019214	59.68305586	Chtf18	protein_coding	17	-0.217099366	0.155927369	-1.392310838	0.163828291	0.961034691	-0.021165203	0.149131428	-0.141923155	0.887140705	1
ENSMUSG00000019232	815.702487	Etnppl	protein_coding	3	0.032955087	0.115572845	0.285145587	0.775532606	1	0.006017136	0.110461037	0.054472924	0.95655838	1
ENSMUSG00000019235	1368.906276	Rps6kl1	protein_coding	12	0.041484888	0.039522145	1.049661858	0.293873606	0.969921533	0.039144611	0.037859662	1.033939804	0.301164305	1
ENSMUSG00000019254	4653.240928	Ppp1r12c	protein_coding	7	0.006333393	0.021880253	0.289457053	0.772231641	1	-0.017813726	0.020966183	-0.849640901	0.395524765	1
ENSMUSG00000019256	538.6277513	Ahr	protein_coding	12	-0.076466817	0.054615766	-1.400086886	0.161487302	0.960123617	-0.074526709	0.051831226	-1.437872766	0.150470158	1
ENSMUSG00000019261	2782.3174	Map1s	protein_coding	8	-0.024289128	0.034844133	-0.697079405	0.485753102	1	-0.019253175	0.03329191	-0.578313926	0.563052194	1
ENSMUSG00000019295	821.6464126	Tmem129	protein_coding	5	0.067186863	0.038100911	1.763392541	0.077834307	0.94452329	0.035416245	0.036376642	0.973598523	0.33025592	1
ENSMUSG00000019297	359.1051364	Nop9	protein_coding	14	0.002872874	0.069381285	0.041407047	0.966971395	1	-0.06559389	0.066450033	-0.987115995	0.323585777	1
ENSMUSG00000019302	23603.32759	Atp6v0a1	protein_coding	11	0.010603578	0.016522256	0.641775425	0.521019008	1	-0.010431407	0.015778812	-0.661102222	0.508546761	1
ENSMUSG00000019303	45.36341108	Psmc3ip	protein_coding	11	0.036705399	0.185261509	0.198127498	0.842945311	1	-0.142648638	0.17840205	-0.799590802	0.423947918	1
ENSMUSG00000019312	37.42632942	Grb7	protein_coding	11	-0.287449858	0.201502249	-1.426534238	0.153714191	0.956869069	0.21670779	0.191853424	1.12954872	0.258666429	1
ENSMUSG00000019320	28.06821973	Noxo1	protein_coding	17	-0.488310064	0.213982835	-2.282005771	0.022489	0.919168599	-0.264998754	0.203186296	-1.304215686	0.192160053	1
ENSMUSG00000019326	30.20049707	Aoc3	protein_coding	11	-0.128296944	0.237710775	-0.539718674	0.58939106	1	-0.004770546	0.230834572	-0.020666514	0.983511681	1
ENSMUSG00000019338	1169.618371	Zfp687	protein_coding	3	-0.08262997	0.040108454	-2.060163409	0.039382922	0.932920243	0.023302614	0.038281599	0.60871579	0.542712839	1
ENSMUSG00000019359	64.40771249	Gdpd2	protein_coding	X	-0.215162884	0.158161686	-1.360398264	0.173703927	0.964431813	-0.207592918	0.151929178	-1.366379526	0.171819872	1
ENSMUSG00000019362	1008.814679	D8Ertd738e	protein_coding	8	0.023948924	0.047102866	0.508438797	0.611145651	1	-0.028401385	0.045394196	-0.625661147	0.531537223	1
ENSMUSG00000019370	60212.80336	Calm3	protein_coding	7	0.028472009	0.02025385	1.405757887	0.159796031	0.959443636	0.018052837	0.019361787	0.93239518	0.351132335	1
ENSMUSG00000019373	1085.263499	Cops3	protein_coding	11	0.033397298	0.038585417	0.865541955	0.386741399	0.988364682	0.042481676	0.036607286	1.160470512	0.245857293	1
ENSMUSG00000019428	9620.913785	Fkbp8	protein_coding	8	0.007014225	0.02072578	0.338429939	0.735039215	1	-0.017276272	0.01984875	-0.870395933	0.384084069	1
ENSMUSG00000019432	4923.551149	Ddx39b	protein_coding	17	-0.002064648	0.026685835	-0.077368688	0.93833025	1	-0.04328789	0.025517759	-1.696382903	0.089813389	1
ENSMUSG00000019433	2202.822403	Gipc1	protein_coding	8	-0.001427468	0.038079329	-0.037486682	0.970096959	1	-0.016427436	0.036551889	-0.449427825	0.653123063	1
ENSMUSG00000019437	562.2148448	Tlcd1	protein_coding	11	-0.023262224	0.059362054	-0.391870274	0.695154068	1	-0.050953586	0.056646182	-0.899506081	0.368383158	1
ENSMUSG00000019461	612.7086371	Plscr3	protein_coding	11	0.015967112	0.051484628	0.310133581	0.756459376	1	-0.084477458	0.049363727	-1.711326591	0.08702084	1
ENSMUSG00000019464	44.43343693	Ptger1	protein_coding	8	-0.197443164	0.174898515	-1.128901321	0.258939464	0.969921533	-0.035600662	0.166144686	-0.214275059	0.830332567	1
ENSMUSG00000019467	8281.441061	Arhgef25	protein_coding	10	0.041501805	0.024575672	1.68873533	0.091270162	0.94452329	-0.006777139	0.023540148	-0.287897056	0.773425541	1
ENSMUSG00000019470	1278.564664	Xab2	protein_coding	8	0.018510631	0.036284652	0.510150443	0.609946068	1	0.012861725	0.034572593	0.372020846	0.709877329	1
ENSMUSG00000019471	3948.051831	Cdc37	protein_coding	9	0.00200642	0.026547641	0.075578087	0.939754771	1	-0.000621576	0.025422362	-0.024449951	0.980493705	1
ENSMUSG00000019478	1168.511213	Rab4a	protein_coding	8	-0.004867565	0.038347736	-0.126932274	0.898994003	1	0.032257158	0.036559384	0.882322267	0.377602559	1
ENSMUSG00000019487	240.9065785	Trip10	protein_coding	17	0.014942252	0.092254183	0.161968293	0.871330823	1	-0.098371256	0.088963865	-1.105743951	0.268837361	1
ENSMUSG00000019494	2593.028838	Cops6	protein_coding	5	0.036475438	0.02977082	1.225207697	0.220496975	0.969921533	0.066442497	0.028518709	2.329786242	0.019817452	1
ENSMUSG00000019505	26350.3294	Ubb	protein_coding	11	0.030018625	0.022873496	1.312375895	0.189393336	0.96815497	0.010094408	0.021870346	0.461556835	0.644399155	1
ENSMUSG00000019518	397.4134008	Ap4m1	protein_coding	5	-0.006815384	0.07692658	-0.088595964	0.929403016	1	0.040061775	0.073519079	0.544916707	0.585810805	1
ENSMUSG00000019528	771.3108656	Gyg	protein_coding	3	0.045764258	0.046866135	0.976488844	0.328822273	0.969921533	-0.00170802	0.044643598	-0.038259008	0.969481174	1
ENSMUSG00000019539	84.71039535	Rcn3	protein_coding	7	-0.084477784	0.148692456	-0.568137662	0.569941496	1	-0.132257977	0.143869937	-0.919288491	0.357944696	1
ENSMUSG00000019558	4338.085028	Slc6a8	protein_coding	X	-0.0622502	0.026439485	-2.354440695	0.018550604	0.919168599	-0.043118739	0.025284793	-1.705322973	0.088134205	1
ENSMUSG00000019564	262.6475458	Arid3a	protein_coding	10	-0.066994997	0.068148246	-0.983077349	0.325569371	0.969921533	-0.011023624	0.065390523	-0.16858137	0.866125935	1
ENSMUSG00000019577	362.4893039	Pdk4	protein_coding	6	-0.157108444	0.077507269	-2.027015604	0.042660817	0.936411597	-0.068777796	0.073929198	-0.930319781	0.352205539	1
ENSMUSG00000019578	692.469331	Ubxn6	protein_coding	17	-0.032975337	0.049996677	-0.659550569	0.509542284	1	-0.001799764	0.047845276	-0.03761634	0.969993579	1
ENSMUSG00000019579	876.2600071	Mydgf	protein_coding	17	0.040613545	0.04448552	0.912961012	0.361263047	0.978336526	0.045681882	0.042745668	1.06869033	0.28520923	1
ENSMUSG00000019590	2914.864254	Cyb561	protein_coding	11	0.054737751	0.0298626	1.832986781	0.066804537	0.94452329	0.012681752	0.02854509	0.444270862	0.656846765	1
ENSMUSG00000019647	825.0643999	Sema6a	protein_coding	18	-0.03142328	0.046542448	-0.675153148	0.49957847	1	-0.054958802	0.044414767	-1.237399303	0.215938877	1
ENSMUSG00000019659	567.5523638	Ccdc12	protein_coding	9	-0.006672126	0.053572287	-0.124544362	0.900884278	1	0.047690732	0.051725413	0.921998097	0.356529568	1
ENSMUSG00000019689	296.9453238	Fmc1	protein_coding	6	0.061973374	0.086593224	0.715683874	0.474186571	1	-0.048036473	0.083391448	-0.576035958	0.564590877	1
ENSMUSG00000019699	6008.631239	Akt3	protein_coding	1	0.004290279	0.019183303	0.223646529	0.823032356	1	-0.000721618	0.018264951	-0.039508372	0.968485079	1
ENSMUSG00000019710	664.980984	Mrpl24	protein_coding	3	0.055841583	0.052248098	1.068777327	0.285170018	0.969921533	-0.015145137	0.050086684	-0.302378521	0.762363526	1
ENSMUSG00000019715	1815.066916	Gle1	protein_coding	2	-0.007940992	0.031667904	-0.25075838	0.802000921	1	-0.049482236	0.030226092	-1.637070274	0.101615787	1
ENSMUSG00000019718	114.1549911	L3hypdh	protein_coding	12	0.077529093	0.117656137	0.658946447	0.509930158	1	0.069910042	0.11208331	0.623732846	0.532803048	1
ENSMUSG00000019726	2641.95124	Lyst	protein_coding	13	0.039561465	0.031715754	1.247375847	0.212259718	0.969921533	0.042273857	0.030246686	1.397635987	0.162222406	1
ENSMUSG00000019731	2887.033479	Slc35e1	protein_coding	8	-0.037579819	0.031801922	-1.181683874	0.237331159	0.969921533	0.033484359	0.030305854	1.104880887	0.269211205	1
ENSMUSG00000019732	40.35547492	Calr3	protein_coding	8	-0.058126491	0.182399931	-0.318676056	0.749972173	1	0.015485242	0.172648284	0.089692417	0.928531642	1
ENSMUSG00000019734	188.9096471	Tmc4	protein_coding	7	0.149557661	0.093140091	1.605728097	0.108333665	0.94452329	0.038327478	0.089686609	0.427348942	0.669125191	1
ENSMUSG00000019737	188.3081858	Syne4	protein_coding	7	0.089621511	0.09890027	0.906180651	0.364840243	0.979671612	0.158319079	0.093853546	1.686873714	0.091627638	1
ENSMUSG00000019738	320.459431	Polr2i	protein_coding	7	0.049211373	0.060378786	0.815044098	0.415047069	0.999283894	0.108729258	0.057255599	1.899015267	0.057562469	1
ENSMUSG00000019761	174.9139614	Krt10	protein_coding	11	0.010022883	0.08592019	0.116653414	0.907134709	1	0.071124556	0.08233229	0.863871951	0.387658237	1
ENSMUSG00000019763	733.8284485	Rmnd1	protein_coding	10	0.057889173	0.052551105	1.101578601	0.270644916	0.969921533	0.040477725	0.050191303	0.806468901	0.419972533	1
ENSMUSG00000019768	88.86752261	Esr1	protein_coding	10	0.038957903	0.148364733	0.262581963	0.792872804	1	0.060113835	0.14166234	0.424345915	0.671313558	1
ENSMUSG00000019772	1580.113494	Vip	protein_coding	10	0.008427563	0.072595144	0.116089904	0.90758129	1	0.036606174	0.069319489	0.528079118	0.597444424	1
ENSMUSG00000019773	34.84709063	Fbxo5	protein_coding	10	-0.187312356	0.212370618	-0.882006928	0.377773061	0.984735097	0.083583912	0.202240802	0.413289064	0.679394841	1
ENSMUSG00000019774	192.3356967	Mtrf1l	protein_coding	10	0.012684094	0.092654095	0.136897285	0.891111985	1	-0.018024398	0.088209556	-0.204336112	0.838090852	1
ENSMUSG00000019775	3338.651527	Rgs17	protein_coding	10	0.014752714	0.030959203	0.476521123	0.633703163	1	-0.01014307	0.029483979	-0.344019716	0.730831459	1
ENSMUSG00000019777	2460.654257	Hdac2	protein_coding	10	0.044494909	0.032006177	1.390197529	0.164468904	0.961277551	0.060836061	0.030484341	1.99564957	0.04597208	1
ENSMUSG00000019779	16.28733033	Frk	protein_coding	10	0.201345839	0.333554782	0.603636493	0.546085345	1	0.398288001	0.322982021	1.233158427	0.217516662	1
ENSMUSG00000019782	696.0023059	Rwdd1	protein_coding	10	-0.037900775	0.050255756	-0.754157886	0.450754422	1	-0.000538229	0.047702208	-0.01128311	0.990997572	1
ENSMUSG00000019785	854.4934793	Clvs2	protein_coding	10	-0.01664898	0.056223918	-0.296119176	0.76713907	1	0.029775991	0.053571934	0.555813261	0.578338519	1
ENSMUSG00000019789	126.7308234	Hey2	protein_coding	10	-0.100957212	0.108036224	-0.93447557	0.350058632	0.974416181	-0.02091438	0.103261673	-0.202537684	0.839496401	1
ENSMUSG00000019790	5315.884031	Stxbp5	protein_coding	10	0.017261507	0.024974222	0.691172956	0.489456857	1	0.018384461	0.023808496	0.772180716	0.440007401	1
ENSMUSG00000019791	416.5578791	Hint3	protein_coding	10	0.013395063	0.060423164	0.221687554	0.824557119	1	-0.004892404	0.0576442	-0.08487244	0.932362803	1
ENSMUSG00000019792	195.4706056	Trmt11	protein_coding	10	0.094076367	0.078098131	1.204591788	0.228360929	0.969921533	0.047799042	0.074370847	0.64271209	0.520410935	1
ENSMUSG00000019794	250.3201963	Katna1	protein_coding	10	0.076147554	0.075229822	1.012199052	0.311442889	0.969921533	0.057310938	0.071745191	0.798812265	0.424399278	1
ENSMUSG00000019795	6701.614082	Pcmt1	protein_coding	10	0.031443538	0.024455259	1.285757743	0.198527622	0.969348012	0.011245058	0.023326289	0.482076567	0.629751555	1
ENSMUSG00000019796	7464.009445	Lrp11	protein_coding	10	0.026337523	0.02625324	1.003210379	0.315759366	0.969921533	-0.010115439	0.025071673	-0.403460886	0.686609204	1
ENSMUSG00000019797	443.5423596	Mtres1	protein_coding	10	0.016332574	0.065246347	0.250321656	0.802338611	1	-0.019870662	0.062596052	-0.317442736	0.750907684	1
ENSMUSG00000019802	3308.43565	Sec63	protein_coding	10	-0.009564626	0.024280206	-0.393926877	0.693635026	1	-0.002638835	0.02312807	-0.114096647	0.90916118	1
ENSMUSG00000019803	578.3289141	Nr2e1	protein_coding	10	-0.08043464	0.059242229	-1.357724728	0.174551047	0.964686358	0.004351744	0.056445964	0.077095752	0.938547372	1
ENSMUSG00000019804	3870.751324	Snx3	protein_coding	10	-0.012436286	0.025846706	-0.481155545	0.630405954	1	-0.028183763	0.024623892	-1.144569821	0.2523874	1
ENSMUSG00000019806	1238.817907	Aig1	protein_coding	10	-0.011237773	0.045566616	-0.246622945	0.805200046	1	-0.022665122	0.0434219	-0.521974431	0.601688133	1
ENSMUSG00000019808	178.5148837	Adat2	protein_coding	10	0.027234413	0.077954355	0.349363582	0.72681637	1	0.008839077	0.074504069	0.118638854	0.905561481	1
ENSMUSG00000019809	700.7399959	Pex3	protein_coding	10	-0.017709549	0.045865905	-0.386115759	0.69941094	1	-0.0461984	0.043465361	-1.06287855	0.287837032	1
ENSMUSG00000019810	1216.955422	Fuca2	protein_coding	10	0.018634951	0.037970048	0.490780282	0.623581858	1	-0.061088111	0.036294292	-1.683132727	0.0923494	1
ENSMUSG00000019813	148.2730795	Cep57l1	protein_coding	10	0.005847304	0.117033312	0.049962733	0.960152086	1	-0.090638218	0.111289713	-0.814434828	0.415395894	1
ENSMUSG00000019814	416.1203251	Ltv1	protein_coding	10	0.013666232	0.061578275	0.221932694	0.824366279	1	-0.009666301	0.058618833	-0.164900943	0.86902195	1
ENSMUSG00000019817	862.0314715	Plagl1	protein_coding	10	0.021031651	0.05752399	0.365615308	0.714652151	1	0.014830779	0.054728704	0.270987214	0.786400866	1
ENSMUSG00000019818	2184.127184	Cd164	protein_coding	10	0.030423289	0.034816439	0.873819668	0.382216468	0.986529269	0.013014898	0.033185965	0.392180797	0.694924631	1
ENSMUSG00000019820	2661.298644	Utrn	protein_coding	10	-0.030375148	0.043807001	-0.693385691	0.48806754	1	-0.017466438	0.041873217	-0.417126723	0.67658572	1
ENSMUSG00000019822	334.544581	Smpd2	protein_coding	10	-0.056090767	0.060082517	-0.933562213	0.350529765	0.974571748	0.029868397	0.057635907	0.518225508	0.60430094	1
ENSMUSG00000019823	322.1727099	Mical1	protein_coding	10	0.006122433	0.076294762	0.080247101	0.93604073	1	-0.081259533	0.073497843	-1.105604318	0.26889782	1
ENSMUSG00000019826	422.2296245	Zbtb24	protein_coding	10	0.060891582	0.063502392	0.958886427	0.337615963	0.970667956	0.015608327	0.060744049	0.256952364	0.797215547	1
ENSMUSG00000019828	1908.966914	Grm1	protein_coding	10	0.046404438	0.040495359	1.145919929	0.251828285	0.969921533	0.050409401	0.038586514	1.306399474	0.191416745	1
ENSMUSG00000019831	10079.10254	Wasf1	protein_coding	10	-0.005106916	0.024664123	-0.20705849	0.83596418	1	-0.015682583	0.02352936	-0.666511252	0.505084374	1
ENSMUSG00000019832	50.32253014	Rab32	protein_coding	10	-0.055954859	0.180349312	-0.310258232	0.756364591	1	0.031451569	0.172187438	0.182658909	0.855065659	1
ENSMUSG00000019837	562.051765	Gtf3c6	protein_coding	10	0.009345354	0.05113418	0.182761396	0.85498524	1	0.114668657	0.048556203	2.361565549	0.018197954	1
ENSMUSG00000019838	108.2015488	Slc16a10	protein_coding	10	0.031423635	0.113423692	0.277046487	0.781744411	1	0.008102417	0.108644332	0.074577443	0.940550922	1
ENSMUSG00000019841	1333.326103	Rev3l	protein_coding	10	0.053687803	0.033013704	1.626227819	0.1039012	0.94452329	0.004531109	0.031347224	0.144545776	0.885069512	1
ENSMUSG00000019842	165.4931948	Traf3ip2	protein_coding	10	-0.019145403	0.107076811	-0.178800644	0.85809424	1	-0.02228316	0.102707012	-0.216958512	0.828240678	1
ENSMUSG00000019843	4141.046536	Fyn	protein_coding	10	-0.002617671	0.026852705	-0.097482565	0.922343179	1	-0.013900978	0.025667153	-0.541586276	0.588103548	1
ENSMUSG00000019845	92.14355725	Tube1	protein_coding	10	-0.043466678	0.131595217	-0.330305909	0.741168829	1	0.09543628	0.124816783	0.764610958	0.444503242	1
ENSMUSG00000019846	350.2587732	Lama4	protein_coding	10	-0.072963652	0.085149845	-0.856885316	0.391508269	0.990293462	-0.057679606	0.081547838	-0.707310061	0.479373815	1
ENSMUSG00000019849	1137.029317	Prep	protein_coding	10	-0.060333675	0.046421055	-1.299704962	0.193702109	0.968806805	-0.002584197	0.044230265	-0.058425997	0.953409308	1
ENSMUSG00000019850	296.3905302	Tnfaip3	protein_coding	10	-0.10247894	0.086565133	-1.183836224	0.2364779	0.969921533	-0.038540092	0.082143788	-0.469178414	0.638942114	1
ENSMUSG00000019851	131.780883	Perp	protein_coding	10	0.033303703	0.10754199	0.309680928	0.756803608	1	-0.040639805	0.104109488	-0.390356397	0.696273026	1
ENSMUSG00000019852	7637.221797	Arfgef3	protein_coding	10	0.072749572	0.025717782	2.828765452	0.004672793	0.763390427	0.055052207	0.024567223	2.240880379	0.025033825	1
ENSMUSG00000019853	110.3810733	Hebp2	protein_coding	10	0.307000416	0.114466593	2.682008849	0.007318152	0.830589167	0.222862167	0.109137217	2.042036387	0.041147922	1
ENSMUSG00000019854	1526.165823	Reps1	protein_coding	10	-0.044613424	0.039547875	-1.128086514	0.259283384	0.969921533	-0.006705934	0.037665576	-0.178038792	0.858692511	1
ENSMUSG00000019856	751.3154442	Fam184a	protein_coding	10	0.061261418	0.054496034	1.124144514	0.260951724	0.969921533	0.053478684	0.052091742	1.026624995	0.30459708	1
ENSMUSG00000019857	154.3204614	Asf1a	protein_coding	10	0.082143149	0.084017491	0.977691058	0.328227146	0.969921533	0.14122022	0.079133867	1.784573716	0.074330488	1
ENSMUSG00000019861	2057.15117	Gopc	protein_coding	10	0.021512358	0.037258703	0.577378057	0.563684094	1	-0.003485374	0.035557002	-0.098022163	0.921914694	1
ENSMUSG00000019863	457.0804775	Qrsl1	protein_coding	10	0.121347329	0.051663119	2.348819242	0.018833047	0.919168599	0.025967819	0.04917146	0.528107541	0.597424697	1
ENSMUSG00000019864	480.1969091	Rtn4ip1	protein_coding	10	-0.065338989	0.052744958	-1.238772216	0.215429866	0.969921533	-0.155820024	0.050528512	-3.083803934	0.002043722	1
ENSMUSG00000019865	22.19628201	Nmbr	protein_coding	10	-0.115061297	0.267996395	-0.429338971	0.66767656	1	-0.225661623	0.255056994	-0.884749794	0.376291593	1
ENSMUSG00000019866	40.55387024	Crybg1	protein_coding	10	-0.034770209	0.184495541	-0.18846097	0.850515309	1	-0.046417143	0.177745088	-0.261144446	0.793981117	1
ENSMUSG00000019868	705.3837481	Vta1	protein_coding	10	-0.066356781	0.049529033	-1.339755228	0.180324936	0.96625973	-0.052427303	0.047188654	-1.111015001	0.266561892	1
ENSMUSG00000019872	807.6357937	Smpdl3a	protein_coding	10	-0.059017543	0.049569105	-1.190611424	0.233806165	0.969921533	-0.029624569	0.047304782	-0.626248915	0.531151688	1
ENSMUSG00000019873	1215.839473	Reep3	protein_coding	10	-0.041584758	0.04214881	-0.986617602	0.323830138	0.969921533	-0.018472403	0.040220683	-0.459276209	0.64603583	1
ENSMUSG00000019874	304.8277462	Fabp7	protein_coding	10	-0.121259151	0.08729316	-1.389102554	0.164801567	0.96140253	-0.014622965	0.083758508	-0.174584834	0.861405867	1
ENSMUSG00000019876	270.2288987	Pkib	protein_coding	10	-0.003993637	0.069500699	-0.057461825	0.954177315	1	-0.026777065	0.065879093	-0.406457708	0.684406326	1
ENSMUSG00000019877	36213.57574	Serinc1	protein_coding	10	0.00605017	0.019661366	0.307718723	0.758296372	1	0.008111268	0.018773282	0.432064461	0.665694564	1
ENSMUSG00000019878	833.1125955	Hsf2	protein_coding	10	0.006582148	0.047963057	0.137233712	0.890846065	1	-0.011874896	0.045587357	-0.260486611	0.794488442	1
ENSMUSG00000019880	324.2799605	Rspo3	protein_coding	10	-0.025698288	0.075099685	-0.342189029	0.732208641	1	-0.077182633	0.071546884	-1.078770014	0.280690265	1
ENSMUSG00000019883	139.0992558	Echdc1	protein_coding	10	-0.187002528	0.098212701	-1.904056475	0.056902829	0.944189609	-0.007258737	0.093386024	-0.077728297	0.938044184	1
ENSMUSG00000019888	253.9810845	Mgat4c	protein_coding	10	0.088790675	0.084021719	1.056758614	0.290621767	0.969921533	-0.018464552	0.07994378	-0.230969218	0.817338716	1
ENSMUSG00000019889	3297.109977	Ptprk	protein_coding	10	0.068556902	0.035922426	1.90847082	0.056330391	0.944087211	0.021121229	0.034307927	0.615636992	0.538134131	1
ENSMUSG00000019891	384.957954	Dcbld1	protein_coding	10	0.036312895	0.071044787	0.511126813	0.609262262	1	-0.043231971	0.067618955	-0.639346927	0.522597267	1
ENSMUSG00000019892	96.83172156	Lrriq1	protein_coding	10	0.047658344	0.131564647	0.36224278	0.717170613	1	0.178231304	0.124960465	1.426301549	0.153781318	1
ENSMUSG00000019894	1835.425451	Slc6a15	protein_coding	10	0.027801213	0.036586834	0.759869317	0.447332704	1	0.009382723	0.034836021	0.269339683	0.787668297	1
ENSMUSG00000019897	772.4181796	Ccdc59	protein_coding	10	0.074048877	0.054937353	1.3478785	0.177697464	0.965578833	0.015844916	0.05256623	0.301427663	0.763088403	1
ENSMUSG00000019899	441.0166553	Lama2	protein_coding	10	-0.06061164	0.065646513	-0.923303262	0.355849188	0.976387797	0.042422978	0.062800749	0.675517078	0.499347305	1
ENSMUSG00000019906	1131.902607	Lin7a	protein_coding	10	-0.011007429	0.042386054	-0.259694604	0.795099355	1	0.025753827	0.040298653	0.639074143	0.5227747	1
ENSMUSG00000019907	4849.969824	Ppp1r12a	protein_coding	10	0.015374059	0.027410256	0.560887093	0.574874509	1	0.015145438	0.026157651	0.579006034	0.562585101	1
ENSMUSG00000019916	1640.470745	P4ha1	protein_coding	10	0.054825244	0.040424286	1.356245203	0.175021164	0.964825017	0.057316718	0.038554926	1.486625047	0.137113869	1
ENSMUSG00000019917	125.7673448	Septin10	protein_coding	10	-0.087762767	0.115214414	-0.761734261	0.446218623	1	0.031487408	0.109892586	0.286528954	0.77447302	1
ENSMUSG00000019920	946.9612191	Lims1	protein_coding	10	0.021461564	0.049991969	0.42930023	0.66770475	1	-0.017045827	0.047672823	-0.357558593	0.72067367	1
ENSMUSG00000019923	25117.14923	Zwint	protein_coding	10	-0.012090343	0.019646153	-0.615405111	0.538287217	1	0.002675524	0.018760025	0.142618332	0.886591619	1
ENSMUSG00000019927	1553.004886	Ube2d1	protein_coding	10	0.054991512	0.03730334	1.47417126	0.140435486	0.950842985	0.04648375	0.035420271	1.312348781	0.18940248	1
ENSMUSG00000019929	253.6041304	Dcn	protein_coding	10	-0.015464864	0.103602227	-0.149271543	0.881339369	1	-0.059703255	0.100298146	-0.595257815	0.55167115	1
ENSMUSG00000019935	144.5320623	Slc17a8	protein_coding	10	0.262257914	0.11997164	2.185999239	0.028815661	0.920422338	0.041674701	0.114487719	0.36401023	0.71585037	1
ENSMUSG00000019936	41.05534797	Epyc	protein_coding	10	0.101617874	0.185909226	0.546599416	0.584653971	1	-0.049908601	0.17700775	-0.28195715	0.777976367	1
ENSMUSG00000019943	30192.11772	Atp2b1	protein_coding	10	0.012885019	0.01903239	0.677004811	0.498402902	1	-0.011277459	0.018181967	-0.620255186	0.535089794	1
ENSMUSG00000019944	237.1174756	Rhobtb1	protein_coding	10	-0.09845731	0.08408022	-1.170992532	0.241601779	0.969921533	-0.022608673	0.080389359	-0.281239625	0.778526614	1
ENSMUSG00000019945	40.546608	Cabcoco1	protein_coding	10	0.24076164	0.199279657	1.208159647	0.22698586	0.969921533	0.202457325	0.190665868	1.061843569	0.288306707	1
ENSMUSG00000019947	1624.672102	Arid5b	protein_coding	10	0.083970208	0.047362942	1.772909458	0.076243711	0.94452329	0.085208041	0.045209634	1.884731944	0.059466037	1
ENSMUSG00000019948	444.6847823	Actr6	protein_coding	10	0.115525424	0.060222635	1.918305705	0.05507226	0.943809836	0.066580443	0.057229892	1.163385797	0.24467301	1
ENSMUSG00000019951	4213.150121	Uhrf1bp1l	protein_coding	10	-0.006808267	0.024592866	-0.276839103	0.781903654	1	-0.04033769	0.023410119	-1.723087783	0.084872652	1
ENSMUSG00000019952	154.3067115	Poc1b	protein_coding	10	-0.150031079	0.095145034	-1.576867144	0.114826098	0.94452329	-0.072802429	0.090303334	-0.806198682	0.420128299	1
ENSMUSG00000019960	3074.934401	Dusp6	protein_coding	10	-0.060010586	0.085287422	-0.703627626	0.481664702	1	-0.116787054	0.081447328	-1.433896693	0.151601746	1
ENSMUSG00000019961	1144.697163	Tmpo	protein_coding	10	0.001510036	0.043970138	0.034342313	0.972604184	1	-0.046041833	0.041990188	-1.096490281	0.272864274	1
ENSMUSG00000019966	1952.706184	Kitl	protein_coding	10	0.107958215	0.051118401	2.111924744	0.034692905	0.927207025	0.065210474	0.048788881	1.336584728	0.181358227	1
ENSMUSG00000019969	2034.969776	Psen1	protein_coding	12	-0.000319914	0.031818477	-0.010054341	0.991977931	1	0.008254248	0.030317776	0.272257709	0.785423872	1
ENSMUSG00000019970	1666.383476	Sgk1	protein_coding	10	0.015249407	0.044730522	0.34091726	0.733165871	1	-0.024139455	0.042732542	-0.564896314	0.572144291	1
ENSMUSG00000019971	670.7659501	Cep290	protein_coding	10	-0.04766826	0.049654128	-0.960005985	0.337052203	0.970515542	-0.000897082	0.047241039	-0.018989472	0.984849504	1
ENSMUSG00000019975	309.990415	Ikbip	protein_coding	10	0.057147477	0.062045621	0.92105576	0.357021316	0.976801695	0.022643837	0.059090454	0.383206341	0.701566777	1
ENSMUSG00000019977	1532.008528	Hbs1l	protein_coding	10	0.018681988	0.036506283	0.511747193	0.608827953	1	-0.047245355	0.0348243	-1.356677832	0.174883599	1
ENSMUSG00000019978	3522.750803	Epb41l2	protein_coding	10	-0.033062246	0.032331301	-1.022607964	0.306493242	0.969921533	0.028681313	0.030894539	0.928361897	0.353219877	1
ENSMUSG00000019979	353.6047163	Apaf1	protein_coding	10	0.137176297	0.077262288	1.775462525	0.075821548	0.94452329	0.152413684	0.073655951	2.069265033	0.038521223	1
ENSMUSG00000019982	13.92363447	Myb	protein_coding	10	0.340799437	0.322859195	1.055566769	0.29116619	0.969921533	0.323514429	0.314666946	1.028116976	0.303894806	1
ENSMUSG00000019984	1578.766383	Med23	protein_coding	10	-0.048428935	0.033230298	-1.457372864	0.145013483	0.95294662	-0.029252859	0.031589898	-0.926019437	0.354435879	1
ENSMUSG00000019986	6096.608119	Ahi1	protein_coding	10	-0.031843887	0.029519999	-1.078722505	0.28071145	0.969921533	-0.022119622	0.028186294	-0.784765187	0.432591255	1
ENSMUSG00000019988	94.50737688	Nedd1	protein_coding	10	-0.105503389	0.127044013	-0.830447541	0.406285796	0.99608993	0.027736216	0.119701812	0.231710911	0.816762556	1
ENSMUSG00000019990	1697.448816	Pde7b	protein_coding	10	0.011786676	0.05345454	0.220499067	0.825482499	1	-0.052128257	0.051025873	-1.021604399	0.306968175	1
ENSMUSG00000019996	2558.421771	Map7	protein_coding	10	0.068824281	0.033832937	2.034239038	0.0419275	0.935682011	0.010189	0.032360941	0.314854881	0.75287184	1
ENSMUSG00000019997	389.6407873	Ccn2	protein_coding	10	-0.030541995	0.145693694	-0.209631551	0.833955253	1	-0.077131122	0.139227727	-0.553992537	0.579583953	1
ENSMUSG00000019998	3951.739015	Stx7	protein_coding	10	-0.005431724	0.026398442	-0.205759253	0.836978971	1	-0.019822324	0.025159259	-0.787873922	0.430770456	1
ENSMUSG00000020000	207.7396671	Moxd1	protein_coding	10	-0.141597955	0.103655509	-1.366043704	0.171925246	0.963877798	-0.226755314	0.098984952	-2.29080591	0.021974642	1
ENSMUSG00000020003	851.8748948	Pex7	protein_coding	10	0.002919017	0.044164714	0.066093862	0.947303098	1	-0.028785124	0.042119608	-0.68341386	0.494345364	1
ENSMUSG00000020009	431.318276	Ifngr1	protein_coding	10	0.019833504	0.062856069	0.315538412	0.752352891	1	-0.017155832	0.060097075	-0.28546867	0.775285104	1
ENSMUSG00000020014	249.0003717	Cfap54	protein_coding	10	-0.076897858	0.088122169	-0.872627843	0.382865959	0.986792497	0.011209833	0.083919993	0.133577618	0.893736584	1
ENSMUSG00000020015	7841.822889	Cdk17	protein_coding	10	0.000750845	0.02472209	0.030371414	0.975770843	1	-0.016379337	0.02359327	-0.69423767	0.487533172	1
ENSMUSG00000020019	360.8901043	Ntn4	protein_coding	10	0.162268088	0.07441323	2.180634915	0.029210431	0.920803009	-0.003417546	0.07123495	-0.047975693	0.961735614	1
ENSMUSG00000020021	783.1081216	Fgd6	protein_coding	10	-0.103438859	0.052736197	-1.961439496	0.049827776	0.941793728	0.020805796	0.050276807	0.413824916	0.679002335	1
ENSMUSG00000020022	1699.78392	Ndufa12	protein_coding	10	-0.009973421	0.037848154	-0.263511434	0.792156412	1	-0.043512982	0.03629461	-1.198882752	0.230573539	1
ENSMUSG00000020023	952.8550856	Tmcc3	protein_coding	10	-0.056212882	0.078396975	-0.717028712	0.473356381	1	-0.067703574	0.074926008	-0.903605783	0.366204474	1
ENSMUSG00000020024	1500.476526	Cep83	protein_coding	10	-0.020263227	0.034777157	-0.582659104	0.560122809	1	0.022538285	0.033090973	0.681100686	0.495807783	1
ENSMUSG00000020027	656.8241582	Socs2	protein_coding	10	-0.090054901	0.047801462	-1.883936122	0.059573616	0.944482524	0.04864763	0.045451618	1.070316802	0.284476734	1
ENSMUSG00000020029	7765.577882	Nudt4	protein_coding	10	-0.034314441	0.027712856	-1.2382138	0.215636796	0.969921533	-0.021159717	0.026456648	-0.799788291	0.423833468	1
ENSMUSG00000020032	4117.023108	Nuak1	protein_coding	10	-0.009768274	0.053585375	-0.182293667	0.855352269	1	0.073498891	0.051201418	1.435485475	0.151148804	1
ENSMUSG00000020034	790.6333586	Tcp11l2	protein_coding	10	0.010500157	0.052703847	0.199229423	0.842083285	1	0.102153981	0.050088427	2.039472731	0.04140287	1
ENSMUSG00000020037	452.0486383	Rfx4	protein_coding	10	-0.081975153	0.06012366	-1.363442486	0.172743099	0.964135821	-0.053719788	0.057186073	-0.939385846	0.347532677	1
ENSMUSG00000020038	627.7420525	Cry1	protein_coding	10	0.004078754	0.060005937	0.067972512	0.945807516	1	0.089786707	0.05712627	1.571723603	0.116014666	1
ENSMUSG00000020042	1549.723131	Abtb3	protein_coding	10	0.018352788	0.034781758	0.527655572	0.597738415	1	-0.013107555	0.033162523	-0.395252057	0.692656878	1
ENSMUSG00000020044	1714.897211	Timp3	protein_coding	10	-0.080825128	0.051961232	-1.555489045	0.119829642	0.94452329	-0.056213386	0.049742751	-1.130081958	0.258441691	1
ENSMUSG00000020048	6234.300347	Hsp90b1	protein_coding	10	0.036030162	0.028604748	1.259586796	0.207818461	0.969878324	-0.008663288	0.027321522	-0.317086571	0.751177914	1
ENSMUSG00000020052	143.4926636	Ascl1	protein_coding	10	-0.086951493	0.118747151	-0.732240664	0.464021689	1	0.01576007	0.11279282	0.139725828	0.888876619	1
ENSMUSG00000020053	392.577949	Igf1	protein_coding	10	-0.14565647	0.075567325	-1.927505981	0.053916603	0.94348892	-0.053205732	0.072040259	-0.738555535	0.460176933	1
ENSMUSG00000020056	276.0186679	Washc3	protein_coding	10	0.050575809	0.092343042	0.547694856	0.583901445	1	0.007333376	0.088152716	0.08318945	0.933700901	1
ENSMUSG00000020057	45.67689492	Dram1	protein_coding	10	0.050467186	0.151817925	0.332419153	0.739572778	1	0.339796367	0.14413587	2.357472619	0.018399812	1
ENSMUSG00000020061	254.862019	Mybpc1	protein_coding	10	-0.074453214	0.079057863	-0.941755957	0.346317599	0.973214273	-0.124377059	0.075196744	-1.65402187	0.098123069	1
ENSMUSG00000020063	592.9927907	Sirt1	protein_coding	10	0.004424984	0.06346972	0.069718032	0.944418089	1	-0.017945194	0.060566396	-0.296289621	0.767008911	1
ENSMUSG00000020064	1187.27377	Herc4	protein_coding	10	-0.000181006	0.043130526	-0.004196707	0.996651522	1	0.010699542	0.040998709	0.260972667	0.794113585	1
ENSMUSG00000020067	149.4127399	Mypn	protein_coding	10	0.027190495	0.092194485	0.294925401	0.768050867	1	-0.044705397	0.088067536	-0.507626298	0.611715444	1
ENSMUSG00000020069	953.6762689	Hnrnph3	protein_coding	10	0.046548331	0.044497514	1.04608835	0.295520243	0.969921533	0.008067316	0.042789303	0.188535823	0.850456636	1
ENSMUSG00000020070	3065.322938	Rufy2	protein_coding	10	-0.020098695	0.027127148	-0.740907041	0.458749806	1	-0.057187194	0.025882868	-2.209461247	0.027142575	1
ENSMUSG00000020072	41.39821413	Pbld2	protein_coding	10	-0.152083973	0.187513304	-0.811056975	0.417332952	1	-0.168477797	0.179247643	-0.939916389	0.34726045	1
ENSMUSG00000020074	1754.287494	Ccar1	protein_coding	10	0.013534192	0.036514321	0.370654337	0.710895005	1	-0.046354518	0.034788447	-1.332468743	0.182706206	1
ENSMUSG00000020075	939.1865896	Ddx21	protein_coding	10	-0.061830629	0.048324123	-1.279498205	0.200721671	0.96953135	-0.060420772	0.046094382	-1.310805561	0.189923463	1
ENSMUSG00000020076	2059.140757	Ddx50	protein_coding	10	-0.066285268	0.028387447	-2.335020376	0.019542356	0.919168599	-0.00787323	0.02697099	-0.291914774	0.770351787	1
ENSMUSG00000020077	147.2999441	Srgn	protein_coding	10	-0.102755218	0.101907716	-1.00831636	0.313302611	0.969921533	-0.011210781	0.097600709	-0.114863721	0.908553141	1
ENSMUSG00000020078	2047.641758	Vps26a	protein_coding	10	0.011775344	0.031416265	0.374816796	0.707796722	1	-0.003818646	0.029891599	-0.127749802	0.898346977	1
ENSMUSG00000020079	669.2962028	Supv3l1	protein_coding	10	-0.020261098	0.046917972	-0.431840877	0.665857068	1	-0.073065691	0.04482159	-1.63014498	0.103070859	1
ENSMUSG00000020080	991.8670495	Hkdc1	protein_coding	10	-0.074580109	0.047889834	-1.557326546	0.119392976	0.94452329	-0.008018415	0.046080703	-0.174008097	0.861859099	1
ENSMUSG00000020083	824.8689683	Fam241b	protein_coding	10	0.066002882	0.050925697	1.296062426	0.194953979	0.968966096	0.011589598	0.048987634	0.236582125	0.812980989	1
ENSMUSG00000020085	266.4671361	Aifm2	protein_coding	10	0.05216705	0.088184582	0.591566569	0.554140866	1	0.135904372	0.084344495	1.611301035	0.107114125	1
ENSMUSG00000020086	692.5296707	Macroh2a2	protein_coding	10	0.020476139	0.043665392	0.468932912	0.63911759	1	-0.045022733	0.041888295	-1.074828489	0.282451523	1
ENSMUSG00000020087	754.8986249	Tysnd1	protein_coding	10	-0.048024545	0.041645275	-1.153181121	0.248836051	0.969921533	-0.014762948	0.039795514	-0.370970162	0.710659756	1
ENSMUSG00000020088	4374.073453	Sar1a	protein_coding	10	-0.011154136	0.022573066	-0.494134709	0.621211047	1	-0.020684617	0.021529372	-0.960762674	0.33667151	1
ENSMUSG00000020089	2164.886989	Ppa1	protein_coding	10	0.01969943	0.030587407	0.644037269	0.519551267	1	0.048737557	0.029078583	1.676063703	0.093725716	1
ENSMUSG00000020090	32.08978903	Npffr1	protein_coding	10	0.07648706	0.21459642	0.356422815	0.721523946	1	0.225213479	0.203939933	1.104312804	0.26945747	1
ENSMUSG00000020091	2811.84032	Eif4ebp2	protein_coding	10	0.000912195	0.02977301	0.030638319	0.975557982	1	0.026602557	0.028426572	0.935834155	0.349358583	1
ENSMUSG00000020092	425.2557725	Pald1	protein_coding	10	0.061816997	0.073009661	0.846696121	0.397164521	0.992556184	-0.018307501	0.070307639	-0.260391344	0.794561919	1
ENSMUSG00000020096	104.9599013	Tbata	protein_coding	10	0.096543503	0.114828685	0.840761202	0.400481726	0.993861214	-0.067593347	0.110140335	-0.613702024	0.539412251	1
ENSMUSG00000020097	1289.526377	Sgpl1	protein_coding	10	-0.073090561	0.044324389	-1.64899195	0.099149284	0.94452329	-0.033444748	0.042382852	-0.789110374	0.430047499	1
ENSMUSG00000020098	83.00817661	Pcbd1	protein_coding	10	-0.014204843	0.174998593	-0.081171184	0.935305815	1	0.11449671	0.166387195	0.688134143	0.491368312	1
ENSMUSG00000020099	902.2168274	Unc5b	protein_coding	10	0.082465543	0.059499409	1.38598928	0.165750177	0.961754567	-0.024881585	0.056945148	-0.436939504	0.662155222	1
ENSMUSG00000020100	600.1940322	Slc29a3	protein_coding	10	-0.040146513	0.049311692	-0.814137796	0.415566016	0.999465456	-0.007125536	0.046852129	-0.152085637	0.879119392	1
ENSMUSG00000020101	901.1575156	Vsir	protein_coding	10	-0.001221475	0.056748196	-0.021524479	0.982827277	1	-0.040404459	0.05446666	-0.741820013	0.458196393	1
ENSMUSG00000020102	2225.290522	Slc16a7	protein_coding	10	0.027024728	0.040575104	0.666042131	0.505384172	1	-0.025640046	0.038689194	-0.662718542	0.507510832	1
ENSMUSG00000020105	53.68202416	Lrig3	protein_coding	10	-0.058446465	0.17158048	-0.340635862	0.733377728	1	0.164447572	0.163243662	1.007374928	0.313754635	1
ENSMUSG00000020107	1217.847812	Anapc16	protein_coding	10	0.012362371	0.041315246	0.299220558	0.764771765	1	0.011225457	0.039538908	0.283909133	0.776480018	1
ENSMUSG00000020108	880.6289252	Ddit4	protein_coding	10	0.013200805	0.06445604	0.20480323	0.837725863	1	-0.020131432	0.061690542	-0.326329305	0.744175219	1
ENSMUSG00000020109	1688.815535	Dnajb12	protein_coding	10	-0.052066814	0.02978692	-1.747975726	0.080468231	0.94452329	-0.072334438	0.028421517	-2.545059047	0.010925926	1
ENSMUSG00000020111	2820.759197	Micu1	protein_coding	10	-0.005264211	0.028731547	-0.183220592	0.854624938	1	0.016377831	0.027401365	0.597701296	0.550039261	1
ENSMUSG00000020114	5973.518658	Cand1	protein_coding	10	0.015637872	0.024518074	0.637809976	0.523597385	1	-0.006444847	0.023365687	-0.275825273	0.782682271	1
ENSMUSG00000020115	1836.626386	Tbk1	protein_coding	10	0.033632247	0.034542471	0.973649123	0.330230787	0.969921533	-0.022797967	0.033012116	-0.69059392	0.489820769	1
ENSMUSG00000020116	541.4251591	Pno1	protein_coding	11	-0.064816897	0.049439205	-1.311042466	0.189843417	0.968230566	-0.015904384	0.046651397	-0.340919791	0.733163965	1
ENSMUSG00000020120	444.6232071	Plek	protein_coding	11	-0.057379413	0.061710439	-0.929816952	0.352465868	0.975220358	-0.066411238	0.058937773	-1.126802645	0.259825932	1
ENSMUSG00000020121	547.4025834	Srgap1	protein_coding	10	-0.060166662	0.057139628	-1.052976078	0.292351956	0.969921533	-0.017838754	0.054237009	-0.328903713	0.742228467	1
ENSMUSG00000020122	612.1984503	Egfr	protein_coding	11	-0.039528961	0.065032553	-0.607833448	0.543297943	1	0.005451026	0.062102281	0.087774964	0.930055537	1
ENSMUSG00000020124	3355.389073	Usp15	protein_coding	10	0.032807987	0.026033474	1.260223179	0.207588864	0.969872663	-0.005900171	0.024782275	-0.238080295	0.811818818	1
ENSMUSG00000020128	1234.752476	Vps54	protein_coding	11	-0.01101603	0.036476247	-0.302005575	0.762647813	1	0.005452482	0.034721591	0.15703434	0.875217784	1
ENSMUSG00000020130	1047.558732	Tbc1d15	protein_coding	10	-0.009364633	0.040930181	-0.228795288	0.819028029	1	0.022111416	0.038873988	0.5687972	0.569493775	1
ENSMUSG00000020131	240.8123655	Pcsk4	protein_coding	10	-0.169687894	0.079907048	-2.123566056	0.033706446	0.925975397	0.029987209	0.076273266	0.393154909	0.694205071	1
ENSMUSG00000020132	3126.15132	Rab21	protein_coding	10	-0.018350012	0.028808767	-0.636959308	0.524151349	1	-0.022084946	0.027504743	-0.802950467	0.422003365	1
ENSMUSG00000020133	982.9884156	2310011J03Rik	protein_coding	10	0.057610753	0.045336482	1.270737188	0.203822161	0.969727675	-0.011555657	0.043589946	-0.265099127	0.7909331	1
ENSMUSG00000020134	1147.016182	Peli1	protein_coding	11	0.068330369	0.03930499	1.738465508	0.082128823	0.94452329	-2.39E-05	0.037479299	-0.00063818	0.999490806	1
ENSMUSG00000020135	8378.254621	Apc2	protein_coding	10	0.026131498	0.020733831	1.260331377	0.207549846	0.969871665	0.01505118	0.019836396	0.758765852	0.447992636	1
ENSMUSG00000020137	667.094223	Thap2	protein_coding	10	0.052377676	0.051762455	1.011885465	0.31159282	0.969921533	0.028227729	0.049249735	0.573154945	0.566539788	1
ENSMUSG00000020140	97.30146801	Lgr5	protein_coding	10	-0.060529963	0.157676493	-0.383887047	0.701062167	1	0.107861948	0.148803652	0.724860895	0.468537373	1
ENSMUSG00000020142	2838.78439	Slc1a4	protein_coding	11	0.008519409	0.025006765	0.340684182	0.733341348	1	0.008497472	0.023868427	0.356013054	0.721830789	1
ENSMUSG00000020143	152.5478358	Dock2	protein_coding	11	0.066184575	0.106281104	0.622731346	0.53346108	1	-0.015128406	0.101716906	-0.148730498	0.881766295	1
ENSMUSG00000020149	6930.618107	Rab1a	protein_coding	11	-0.009922821	0.026998952	-0.367526158	0.713226584	1	-0.009209053	0.02575611	-0.357548282	0.720681388	1
ENSMUSG00000020150	263.8726836	Gamt	protein_coding	10	0.059909609	0.085555429	0.700243227	0.48377542	1	0.129785546	0.082083124	1.581147745	0.11384426	1
ENSMUSG00000020151	673.0002956	Ptprr	protein_coding	10	0.014251448	0.053997075	0.263930003	0.791833856	1	-0.01226429	0.051288707	-0.239122618	0.811010503	1
ENSMUSG00000020152	11778.47956	Actr2	protein_coding	11	-0.011274349	0.022918965	-0.491922267	0.622774297	1	-0.011308904	0.021878169	-0.516903599	0.605223455	1
ENSMUSG00000020153	2440.237328	Ndufs7	protein_coding	10	0.065451409	0.033133873	1.975362493	0.048227026	0.940867448	-0.007144499	0.031611771	-0.226007548	0.821195549	1
ENSMUSG00000020154	1968.309095	Ptprb	protein_coding	10	-0.102853836	0.063023654	-1.631987831	0.10268205	0.94452329	0.020653775	0.060272126	0.342675393	0.731842677	1
ENSMUSG00000020155	19.45002121	Kcnmb1	protein_coding	11	-0.311747574	0.277464255	-1.123559409	0.261199984	0.969921533	0.011528682	0.267002102	0.043178246	0.965559446	1
ENSMUSG00000020156	1404.238499	Pwwp3a	protein_coding	10	0.064228485	0.037862456	1.696363408	0.089817079	0.94452329	-0.001347243	0.03635347	-0.037059551	0.970437523	1
ENSMUSG00000020160	38.89867866	Meis1	protein_coding	11	0.240717603	0.191781923	1.255163153	0.209419539	0.969908	-0.011589582	0.185394502	-0.062513082	0.950154244	1
ENSMUSG00000020163	1569.674745	Uqcr11	protein_coding	10	0.087506214	0.047897496	1.826947578	0.067707652	0.94452329	0.001915656	0.046291591	0.041382375	0.966991064	1
ENSMUSG00000020166	1750.780936	Cnot2	protein_coding	10	0.004331484	0.03501433	0.123706047	0.901548024	1	0.01623855	0.033384928	0.486403632	0.626681016	1
ENSMUSG00000020167	1069.142757	Tcf3	protein_coding	10	-0.025861365	0.043458594	-0.595080572	0.551789615	1	-0.037869678	0.041711266	-0.907900468	0.363930811	1
ENSMUSG00000020170	2182.981968	Frs2	protein_coding	10	-0.029334778	0.030012174	-0.977429321	0.328356653	0.969921533	0.014376593	0.028565617	0.503283106	0.614765243	1
ENSMUSG00000020171	893.1684337	Yeats4	protein_coding	10	-0.039584722	0.038997207	-1.015065568	0.310074573	0.969921533	-0.07939861	0.037284252	-2.129548144	0.033208936	1
ENSMUSG00000020173	7001.837922	Cobl	protein_coding	11	0.063138187	0.038706933	1.631185477	0.102851189	0.94452329	-0.002243312	0.036970813	-0.060677927	0.951615711	1
ENSMUSG00000020175	1384.700995	Rab36	protein_coding	10	-0.034994718	0.035478993	-0.986350378	0.323961207	0.969921533	-0.033039559	0.033885335	-0.975040055	0.329540392	1
ENSMUSG00000020176	1415.779634	Grb10	protein_coding	11	0.016649433	0.045797733	0.363542741	0.716199491	1	0.080962725	0.04363987	1.855246715	0.063561004	1
ENSMUSG00000020178	108.6557426	Adora2a	protein_coding	10	0.006956555	0.156203115	0.044535313	0.964477705	1	-0.033511318	0.150808325	-0.22221133	0.824149374	1
ENSMUSG00000020180	1873.720635	Snrpd3	protein_coding	10	-0.005147907	0.032164333	-0.160050168	0.872841556	1	-0.006622729	0.030724325	-0.215553288	0.82933597	1
ENSMUSG00000020181	4380.787931	Nav3	protein_coding	10	-0.085965788	0.062040612	-1.38563733	0.165857673	0.961794048	-0.03137103	0.059289677	-0.529114534	0.596726	1
ENSMUSG00000020182	122.4098345	Ddc	protein_coding	11	-0.338892127	0.114953731	-2.948074197	0.003197603	0.737055552	-0.080136632	0.109833764	-0.729617463	0.465624045	1
ENSMUSG00000020183	226.0267877	Cpm	protein_coding	10	-0.0605373	0.081202764	-0.745507868	0.455964757	1	-0.053894934	0.077504786	-0.695375569	0.486819967	1
ENSMUSG00000020184	1482.297911	Mdm2	protein_coding	10	-0.037988829	0.033217242	-1.143647907	0.252769685	0.969921533	0.022281637	0.031587967	0.705383707	0.480571481	1
ENSMUSG00000020186	64.98187143	Csrp2	protein_coding	10	-0.021263308	0.148228926	-0.143449114	0.885935497	1	-0.128947925	0.143981191	-0.895588677	0.370472485	1
ENSMUSG00000020189	4902.80708	Osbpl8	protein_coding	10	-0.005101602	0.027535836	-0.185271368	0.853016194	1	-0.033427771	0.026243324	-1.27376286	0.202747471	1
ENSMUSG00000020190	1579.339074	Mknk2	protein_coding	10	0.020330855	0.033962946	0.598618712	0.549427175	1	0.04152409	0.03252499	1.276682649	0.201714309	1
ENSMUSG00000020193	45.32608741	Zpbp	protein_coding	11	-0.013569521	0.171072997	-0.079320066	0.936778046	1	0.060548715	0.161967826	0.373831747	0.708529498	1
ENSMUSG00000020196	4207.053054	Cabin1	protein_coding	10	0.004686981	0.031581857	0.148407379	0.882021277	1	0.045200878	0.030181682	1.497626228	0.134230388	1
ENSMUSG00000020198	7727.622119	Ap3d1	protein_coding	10	0.004010387	0.021613235	0.185552358	0.852795817	1	-0.00550877	0.020653335	-0.266725426	0.789680576	1
ENSMUSG00000020205	448.6628233	Phlda1	protein_coding	10	-0.052408755	0.057311873	-0.914448489	0.360481233	0.978049495	-0.024915606	0.054276008	-0.459053766	0.646195556	1
ENSMUSG00000020211	1325.882015	Sf3a2	protein_coding	10	0.052564091	0.03622282	1.451131937	0.146743125	0.953739585	0.041766087	0.034875559	1.197574679	0.231082639	1
ENSMUSG00000020212	170.1878892	Mdm1	protein_coding	10	0.075770053	0.093749178	0.808220985	0.41896338	1	0.056705325	0.08918451	0.635820342	0.524893527	1
ENSMUSG00000020216	237.426344	Jsrp1	protein_coding	10	0.045185586	0.106685582	0.423539768	0.67190149	1	0.027572365	0.102668874	0.268556224	0.788271203	1
ENSMUSG00000020218	36.56092821	Wif1	protein_coding	10	-0.153727146	0.231531138	-0.66395884	0.506716655	1	-0.103029516	0.219987232	-0.46834316	0.639539208	1
ENSMUSG00000020219	1255.545927	Timm13	protein_coding	10	0.0615057	0.038254723	1.607793617	0.107880387	0.94452329	0.036727753	0.036869356	0.996159335	0.319172734	1
ENSMUSG00000020220	4900.802131	Vps13d	protein_coding	4	0.031886321	0.034579317	0.92212118	0.35646537	0.9766048	0.02655999	0.03304334	0.803792555	0.42151679	1
ENSMUSG00000020224	489.5948667	Llph	protein_coding	10	0.044703236	0.060302411	0.741317553	0.458500921	1	0.012875922	0.057625841	0.223440077	0.823193016	1
ENSMUSG00000020225	880.6770679	Tmbim4	protein_coding	10	0.074904367	0.042122997	1.778229787	0.075366123	0.94452329	0.018823023	0.040151809	0.468796388	0.639215182	1
ENSMUSG00000020227	27.19046188	Irak3	protein_coding	10	-0.260774298	0.24886858	-1.047839376	0.294712617	0.969921533	0.162169781	0.235450444	0.688763963	0.490971817	1
ENSMUSG00000020228	187.0341663	Helb	protein_coding	10	-0.021047493	0.090524457	-0.232506154	0.816144908	1	0.000895808	0.086240159	0.010387362	0.991712233	1
ENSMUSG00000020230	1906.361344	Prmt2	protein_coding	10	0.033249282	0.032176691	1.033334413	0.301447428	0.969921533	-0.011184933	0.030724265	-0.364042318	0.715826409	1
ENSMUSG00000020231	3276.677357	Dip2a	protein_coding	10	-0.038226784	0.031636926	-1.208296418	0.226933266	0.969921533	-0.047499855	0.030212818	-1.57217559	0.115909835	1
ENSMUSG00000020232	643.8037011	Hmg20b	protein_coding	10	0.024064557	0.056523146	0.425746941	0.670292253	1	-0.021483665	0.054252186	-0.395996294	0.692107762	1
ENSMUSG00000020235	2659.448782	Fzr1	protein_coding	10	-0.005013594	0.028722921	-0.174550268	0.861433029	1	-0.021009669	0.027510598	-0.76369365	0.445049826	1
ENSMUSG00000020238	2577.651831	Ncln	protein_coding	10	-0.05231075	0.032485111	-1.610299219	0.10733255	0.94452329	-0.068799152	0.031065577	-2.214642654	0.026784602	1
ENSMUSG00000020241	692.0395359	Col6a2	protein_coding	10	-0.134145795	0.068645195	-1.954190604	0.05067868	0.942223275	0.01094951	0.065921538	0.166099127	0.868078941	1
ENSMUSG00000020246	1528.962096	Hcfc2	protein_coding	10	0.017792257	0.048834376	0.364338776	0.715605048	1	0.005996877	0.046592233	0.128709809	0.897587273	1
ENSMUSG00000020248	1871.822504	Nfyb	protein_coding	10	-0.06605538	0.034355979	-1.922674946	0.054520885	0.94366483	-0.042746307	0.032738073	-1.305706267	0.191652466	1
ENSMUSG00000020250	1859.183323	Txnrd1	protein_coding	10	0.041658186	0.03673238	1.134099831	0.256752675	0.969921533	0.047092719	0.035047969	1.343664713	0.179056833	1
ENSMUSG00000020251	704.8846991	Glt8d2	protein_coding	10	0.074412114	0.064847197	1.147499321	0.251175314	0.969921533	0.115066648	0.061857242	1.860196861	0.062857679	1
ENSMUSG00000020253	804.6156448	Ppm1m	protein_coding	9	-0.014876381	0.046241844	-0.32170821	0.747673757	1	0.004894553	0.044455427	0.110100235	0.912329882	1
ENSMUSG00000020255	1148.752461	Nopchap1	protein_coding	10	-0.042563405	0.043918716	-0.969140466	0.33247511	0.969921533	-0.03714918	0.041940996	-0.885748626	0.375752999	1
ENSMUSG00000020256	120.8477971	Aldh1l2	protein_coding	10	-0.093251936	0.102460383	-0.910126758	0.362755664	0.978889378	0.090872957	0.097933864	0.927901275	0.353458783	1
ENSMUSG00000020257	5215.969974	Wdr82	protein_coding	9	0.041636392	0.025377284	1.640695354	0.10086067	0.94452329	0.014628247	0.024234502	0.603612433	0.546101345	1
ENSMUSG00000020258	88.13214177	Glyctk	protein_coding	9	-0.099426023	0.115944842	-0.857528646	0.39115279	0.99015011	-0.076053873	0.111426914	-0.682544908	0.494894456	1
ENSMUSG00000020260	917.0659305	Pofut2	protein_coding	10	-0.011587651	0.043169779	-0.268420442	0.788375706	1	-0.042999007	0.0413371	-1.040203758	0.298245246	1
ENSMUSG00000020261	4448.94594	Slc36a1	protein_coding	11	-0.001167489	0.029536507	-0.03952699	0.968470235	1	-0.008763705	0.028170764	-0.311092202	0.755730529	1
ENSMUSG00000020262	9242.52403	Adarb1	protein_coding	10	0.009472934	0.026210187	0.361421851	0.717784116	1	0.009681233	0.02505896	0.386338182	0.699246226	1
ENSMUSG00000020263	2815.215254	Appl2	protein_coding	10	-0.002447184	0.033441467	-0.073178122	0.941664376	1	0.011867984	0.031973887	0.371177388	0.710505414	1
ENSMUSG00000020264	14.71626289	Slc36a2	protein_coding	11	0.182240951	0.427907594	0.425888566	0.670189047	1	-0.311857202	0.4168676	-0.748096522	0.45440194	1
ENSMUSG00000020265	2228.997903	Sumo3	protein_coding	10	-0.020101365	0.027097652	-0.741812067	0.458201208	1	0.007983454	0.025862364	0.308690045	0.757557318	1
ENSMUSG00000020267	2504.1415	Hint1	protein_coding	11	-0.002960838	0.032546322	-0.09097305	0.927514005	1	-0.045245677	0.031163646	-1.451873678	0.146536733	1
ENSMUSG00000020268	516.9682786	Lyrm7	protein_coding	11	0.035730945	0.055682	0.641696508	0.521070257	1	0.001247031	0.052937899	0.023556491	0.981206378	1
ENSMUSG00000020271	5635.093977	Fbxw11	protein_coding	11	0.00869385	0.020586264	0.422313151	0.67279646	1	0.015583353	0.019640904	0.793413215	0.427537114	1
ENSMUSG00000020272	295.1487676	Stk10	protein_coding	11	-0.051338099	0.090153097	-0.569454638	0.569047647	1	0.097132346	0.085828242	1.131706105	0.257758014	1
ENSMUSG00000020273	733.2276158	Papolg	protein_coding	11	0.096007077	0.051866216	1.851052265	0.064162034	0.94452329	-0.066492	0.049470312	-1.344078848	0.178922891	1
ENSMUSG00000020275	237.7594398	Rel	protein_coding	11	0.08376973	0.087968942	0.952264834	0.340962688	0.97160465	0.080972834	0.083380661	0.971122484	0.331487289	1
ENSMUSG00000020277	6435.474148	Pfkl	protein_coding	10	0.017895453	0.026344057	0.679297529	0.496949362	1	-0.015262286	0.02523772	-0.604741071	0.545351054	1
ENSMUSG00000020280	410.4578324	Pus10	protein_coding	11	-0.032543873	0.067756443	-0.480306684	0.631009337	1	-0.032991467	0.064616261	-0.510575302	0.609648474	1
[truncated: 14,860 more rows]
